# Supplementary material for: autoFISH: a modular toolbox for sequential single-molecule RNA FISH experiments
Source: Commun Biol. 2026 Apr 6;9:752. doi: 10.1038/s42003-026-09979-z (PMC13230740; doi:10.1038/s42003-026-09979-z)
Supplement: Supplementary file 4 — Supplementary Data 1 [file 42003_2026_9979_MOESM4_ESM.xlsx]

## Sheet: Notes
Figure	Gene	BarcodeID	Barcode sequence
Figure 2	XPO1	ORCA_1	GCTATCGTTCGTTCGAGGCC
Figure 2	KIF1C	ORCA_3	AACGAGACGGTCAATCGCGC
Figure 3	XPO1	ORCA_1	GCTATCGTTCGTTCGAGGCC
Figure 3	NKBIA	ORCA_4	AGTGAATTGCTGCGCATCGG
Figure 4	Rtkn2	ORCA_1	GCTATCGTTCGTTCGAGGCC
Figure 4	Lamp3	ORCA_3	AACGAGACGGTCAATCGCGC
Figure 4	Pecam1	ORCA_4	AGTGAATTGCTGCGCATCGG
Figure 4	Ptprb	ORCA_5	AAGTTCAACGGGACCGTGGC
Figure 4	Pdgfra	ORCA_6	TCTGTTTGACGCGCTGGACG
Figure 4	Chil3	ORCA_7	GCAAGGGACGCTCGTTACGG
Notes
Sequence are composode of a gene specific-barcode (placed on 5' and 3') and a sequence targetting the RNA

## Sheet: Figure 2
Gene	Primary sequence	Barcode	Complete sequence
XPO1	TTCTCTTCATCAGCCTGCCGTAGGGCTATTT	GCTATCGTTCGTTCGAGGCC	GCTATCGTTCGTTCGAGGCCTTCTCTTCATCAGCCTGCCGTAGGGCTATTTGCTATCGTTCGTTCGAGGCC
XPO1	CTTGTAGGTGAGGGAAGGCCGACTTAAGGAG	GCTATCGTTCGTTCGAGGCC	GCTATCGTTCGTTCGAGGCCCTTGTAGGTGAGGGAAGGCCGACTTAAGGAGGCTATCGTTCGTTCGAGGCC
XPO1	GATGCATGCATTGTTAAACCAGCAGTATGTG	GCTATCGTTCGTTCGAGGCC	GCTATCGTTCGTTCGAGGCCGATGCATGCATTGTTAAACCAGCAGTATGTGGCTATCGTTCGTTCGAGGCC
XPO1	GTCTGTCACAACAGAAAAGATATGCTGGAGA	GCTATCGTTCGTTCGAGGCC	GCTATCGTTCGTTCGAGGCCGTCTGTCACAACAGAAAAGATATGCTGGAGAGCTATCGTTCGTTCGAGGCC
XPO1	AAGTATCTGTAAGCCCGTATCTGCGACATTC	GCTATCGTTCGTTCGAGGCC	GCTATCGTTCGTTCGAGGCCAAGTATCTGTAAGCCCGTATCTGCGACATTCGCTATCGTTCGTTCGAGGCC
XPO1	TGCTGGGAAACAATGAGAATTGACAGCCTGA	GCTATCGTTCGTTCGAGGCC	GCTATCGTTCGTTCGAGGCCTGCTGGGAAACAATGAGAATTGACAGCCTGAGCTATCGTTCGTTCGAGGCC
XPO1	ATAGTACTAAGCACTTCTGGTTCTCTAGCAG	GCTATCGTTCGTTCGAGGCC	GCTATCGTTCGTTCGAGGCCATAGTACTAAGCACTTCTGGTTCTCTAGCAGGCTATCGTTCGTTCGAGGCC
XPO1	ACAGAGGGGGAACAAAATTTTCAGCGACCAT	GCTATCGTTCGTTCGAGGCC	GCTATCGTTCGTTCGAGGCCACAGAGGGGGAACAAAATTTTCAGCGACCATGCTATCGTTCGTTCGAGGCC
XPO1	GGATCATTGGATCGGCTCACCCAACCAGATA	GCTATCGTTCGTTCGAGGCC	GCTATCGTTCGTTCGAGGCCGGATCATTGGATCGGCTCACCCAACCAGATAGCTATCGTTCGTTCGAGGCC
XPO1	CAAGCTGAATTACAAAGGGGTGTCCAACAGC	GCTATCGTTCGTTCGAGGCC	GCTATCGTTCGTTCGAGGCCCAAGCTGAATTACAAAGGGGTGTCCAACAGCGCTATCGTTCGTTCGAGGCC
XPO1	TCATGTACCCCACAGCTTCATAAAACGTATG	GCTATCGTTCGTTCGAGGCC	GCTATCGTTCGTTCGAGGCCTCATGTACCCCACAGCTTCATAAAACGTATGGCTATCGTTCGTTCGAGGCC
XPO1	CTCCAACCTGAACCTGAACGAAATGCCTGCG	GCTATCGTTCGTTCGAGGCC	GCTATCGTTCGTTCGAGGCCCTCCAACCTGAACCTGAACGAAATGCCTGCGGCTATCGTTCGTTCGAGGCC
XPO1	ATCCTGGACTCCATCATGGGTCTCATGCATG	GCTATCGTTCGTTCGAGGCC	GCTATCGTTCGTTCGAGGCCATCCTGGACTCCATCATGGGTCTCATGCATGGCTATCGTTCGTTCGAGGCC
XPO1	CAGTGAGCTCTCAAAAAACGTGGGTATTGAC	GCTATCGTTCGTTCGAGGCC	GCTATCGTTCGTTCGAGGCCCAGTGAGCTCTCAAAAAACGTGGGTATTGACGCTATCGTTCGTTCGAGGCC
XPO1	GTCCTCTTCATGCATTGCTCCACTAATGGAG	GCTATCGTTCGTTCGAGGCC	GCTATCGTTCGTTCGAGGCCGTCCTCTTCATGCATTGCTCCACTAATGGAGGCTATCGTTCGTTCGAGGCC
XPO1	CACTCTGTACCATTCACTTGATTGTGAAGCT	GCTATCGTTCGTTCGAGGCC	GCTATCGTTCGTTCGAGGCCCACTCTGTACCATTCACTTGATTGTGAAGCTGCTATCGTTCGTTCGAGGCC
XPO1	ATACTTCCTCTGGTTTAGCCATTCGACTAAC	GCTATCGTTCGTTCGAGGCC	GCTATCGTTCGTTCGAGGCCATACTTCCTCTGGTTTAGCCATTCGACTAACGCTATCGTTCGTTCGAGGCC
XPO1	CAGAAAGCAACGGAGAGGCAGATGTAGAGAA	GCTATCGTTCGTTCGAGGCC	GCTATCGTTCGTTCGAGGCCCAGAAAGCAACGGAGAGGCAGATGTAGAGAAGCTATCGTTCGTTCGAGGCC
XPO1	CTCTCTCTATAGAGTTCAGCAGCCAAATGAT	GCTATCGTTCGTTCGAGGCC	GCTATCGTTCGTTCGAGGCCCTCTCTCTATAGAGTTCAGCAGCCAAATGATGCTATCGTTCGTTCGAGGCC
XPO1	TATTGGCTTACACTCACACCAGCAATCTCAG	GCTATCGTTCGTTCGAGGCC	GCTATCGTTCGTTCGAGGCCTATTGGCTTACACTCACACCAGCAATCTCAGGCTATCGTTCGTTCGAGGCC
XPO1	ACTTTCGCTGGTCCTACTTGCTCCAACAATA	GCTATCGTTCGTTCGAGGCC	GCTATCGTTCGTTCGAGGCCACTTTCGCTGGTCCTACTTGCTCCAACAATAGCTATCGTTCGTTCGAGGCC
XPO1	CAGATGACGTCTTGATAATGAGGCCAACAAC	GCTATCGTTCGTTCGAGGCC	GCTATCGTTCGTTCGAGGCCCAGATGACGTCTTGATAATGAGGCCAACAACGCTATCGTTCGTTCGAGGCC
XPO1	CCATTCTTTGCTGGGCTCCTTCTCCATGGTA	GCTATCGTTCGTTCGAGGCC	GCTATCGTTCGTTCGAGGCCCCATTCTTTGCTGGGCTCCTTCTCCATGGTAGCTATCGTTCGTTCGAGGCC
XPO1	TTTTTGGCTGAAATCAAGCAGCTGACGAGCT	GCTATCGTTCGTTCGAGGCC	GCTATCGTTCGTTCGAGGCCTTTTTGGCTGAAATCAAGCAGCTGACGAGCTGCTATCGTTCGTTCGAGGCC
KFI1C	AGCGCAGTATGCTTGCCCAACCCATTCA	AACGAGACGGTCAATCGCGC	AACGAGACGGTCAATCGCGCAGCGCAGTATGCTTGCCCAACCCATTCAAACGAGACGGTCAATCGCGC
KFI1C	TGCTGCTGGCACAGACTGAGACACTGG	AACGAGACGGTCAATCGCGC	AACGAGACGGTCAATCGCGCTGCTGCTGGCACAGACTGAGACACTGGAACGAGACGGTCAATCGCGC
KFI1C	TGATAAGTATGCTTAAGACCTGTGCCATTGCC	AACGAGACGGTCAATCGCGC	AACGAGACGGTCAATCGCGCTGATAAGTATGCTTAAGACCTGTGCCATTGCCAACGAGACGGTCAATCGCGC
KFI1C	TTATTAAAGGGCCCACATCCTCATGGGACT	AACGAGACGGTCAATCGCGC	AACGAGACGGTCAATCGCGCTTATTAAAGGGCCCACATCCTCATGGGACTAACGAGACGGTCAATCGCGC
KFI1C	TGCTGGGCAGACCACAGCGTTTGACAAT	AACGAGACGGTCAATCGCGC	AACGAGACGGTCAATCGCGCTGCTGGGCAGACCACAGCGTTTGACAATAACGAGACGGTCAATCGCGC
KFI1C	AGCTCTCTTCACAAGAGCGCTTGTCAGAGT	AACGAGACGGTCAATCGCGC	AACGAGACGGTCAATCGCGCAGCTCTCTTCACAAGAGCGCTTGTCAGAGTAACGAGACGGTCAATCGCGC
KFI1C	GGCTGACAGTCCCTGAGCCATCAGCA	AACGAGACGGTCAATCGCGC	AACGAGACGGTCAATCGCGCGGCTGACAGTCCCTGAGCCATCAGCAAACGAGACGGTCAATCGCGC
KFI1C	AAGACGGCATGGGAACGGCTGCTGGT	AACGAGACGGTCAATCGCGC	AACGAGACGGTCAATCGCGCAAGACGGCATGGGAACGGCTGCTGGTAACGAGACGGTCAATCGCGC
KFI1C	ATGTCTGCGTAGGAGGTCACAGCCAATTTG	AACGAGACGGTCAATCGCGC	AACGAGACGGTCAATCGCGCATGTCTGCGTAGGAGGTCACAGCCAATTTGAACGAGACGGTCAATCGCGC
KFI1C	GATGCAAACTGGGGGTCCTCCGTCGAA	AACGAGACGGTCAATCGCGC	AACGAGACGGTCAATCGCGCGATGCAAACTGGGGGTCCTCCGTCGAAAACGAGACGGTCAATCGCGC
KFI1C	GGTCTCACGGGCGTTAAAGGGCCGAAC	AACGAGACGGTCAATCGCGC	AACGAGACGGTCAATCGCGCGGTCTCACGGGCGTTAAAGGGCCGAACAACGAGACGGTCAATCGCGC
KFI1C	CTCACTGCCACTTTCACCGAGGCACCA	AACGAGACGGTCAATCGCGC	AACGAGACGGTCAATCGCGCCTCACTGCCACTTTCACCGAGGCACCAAACGAGACGGTCAATCGCGC
KFI1C	GGGGTTTGGGCTTTAGTTATGTTGACCTGG	AACGAGACGGTCAATCGCGC	AACGAGACGGTCAATCGCGCGGGGTTTGGGCTTTAGTTATGTTGACCTGGAACGAGACGGTCAATCGCGC
KFI1C	GTTCCTTCGCCCAGAGCCGTGGTTTGG	AACGAGACGGTCAATCGCGC	AACGAGACGGTCAATCGCGCGTTCCTTCGCCCAGAGCCGTGGTTTGGAACGAGACGGTCAATCGCGC
KFI1C	TGCAGTTGGGATATCTATGGTTTTGGCTGG	AACGAGACGGTCAATCGCGC	AACGAGACGGTCAATCGCGCTGCAGTTGGGATATCTATGGTTTTGGCTGGAACGAGACGGTCAATCGCGC
KFI1C	TCCTATCTCTCTCTTCACTTTGGTTTGCTCC	AACGAGACGGTCAATCGCGC	AACGAGACGGTCAATCGCGCTCCTATCTCTCTCTTCACTTTGGTTTGCTCCAACGAGACGGTCAATCGCGC
KFI1C	GGCAACTCCGTGCCCTCTTCCTTTCCT	AACGAGACGGTCAATCGCGC	AACGAGACGGTCAATCGCGCGGCAACTCCGTGCCCTCTTCCTTTCCTAACGAGACGGTCAATCGCGC
KFI1C	GTCTTCTATCACCTACTCGGACCTTCTCTC	AACGAGACGGTCAATCGCGC	AACGAGACGGTCAATCGCGCGTCTTCTATCACCTACTCGGACCTTCTCTCAACGAGACGGTCAATCGCGC
KFI1C	GATAAGAGTTGTGCTTTTTGGGCTGGAAGTG	AACGAGACGGTCAATCGCGC	AACGAGACGGTCAATCGCGCGATAAGAGTTGTGCTTTTTGGGCTGGAAGTGAACGAGACGGTCAATCGCGC
KFI1C	TGGGGTTCAGGCTGTGCAGAACCCG	AACGAGACGGTCAATCGCGC	AACGAGACGGTCAATCGCGCTGGGGTTCAGGCTGTGCAGAACCCGAACGAGACGGTCAATCGCGC
KFI1C	GTTGCTCTTGAAGGGGAAGCGTAGCTTGC	AACGAGACGGTCAATCGCGC	AACGAGACGGTCAATCGCGCGTTGCTCTTGAAGGGGAAGCGTAGCTTGCAACGAGACGGTCAATCGCGC
KFI1C	ATAGGTGCGACACAGCTCCCGCATCTTG	AACGAGACGGTCAATCGCGC	AACGAGACGGTCAATCGCGCATAGGTGCGACACAGCTCCCGCATCTTGAACGAGACGGTCAATCGCGC
KFI1C	CTGCGTCGCTGGGGGATCTGATAAACC	AACGAGACGGTCAATCGCGC	AACGAGACGGTCAATCGCGCCTGCGTCGCTGGGGGATCTGATAAACCAACGAGACGGTCAATCGCGC
KFI1C	TCCTGCAGCCTCTTCTCCATTTCCAGCT	AACGAGACGGTCAATCGCGC	AACGAGACGGTCAATCGCGCTCCTGCAGCCTCTTCTCCATTTCCAGCTAACGAGACGGTCAATCGCGC
KFI1C	CGGTCAGCTTGATGTCCATATCTACTTGGC	AACGAGACGGTCAATCGCGC	AACGAGACGGTCAATCGCGCCGGTCAGCTTGATGTCCATATCTACTTGGCAACGAGACGGTCAATCGCGC
KFI1C	TCGTTCAGGTTCACCAGGTGGGGAGTC	AACGAGACGGTCAATCGCGC	AACGAGACGGTCAATCGCGCTCGTTCAGGTTCACCAGGTGGGGAGTCAACGAGACGGTCAATCGCGC
KFI1C	CTCAGGGCTTCTGTCTTGCGTAGCTTCTC	AACGAGACGGTCAATCGCGC	AACGAGACGGTCAATCGCGCCTCAGGGCTTCTGTCTTGCGTAGCTTCTCAACGAGACGGTCAATCGCGC
KFI1C	TCCCATGTCTCGTTCAGCTCAGCTATAATCT	AACGAGACGGTCAATCGCGC	AACGAGACGGTCAATCGCGCTCCCATGTCTCGTTCAGCTCAGCTATAATCTAACGAGACGGTCAATCGCGC
KFI1C	CTCTGTCTCCTGCAGCCTCTCCATGG	AACGAGACGGTCAATCGCGC	AACGAGACGGTCAATCGCGCCTCTGTCTCCTGCAGCCTCTCCATGGAACGAGACGGTCAATCGCGC
KFI1C	TTCCTCAGGCCCAATCTGGGACTCCG	AACGAGACGGTCAATCGCGC	AACGAGACGGTCAATCGCGCTTCCTCAGGCCCAATCTGGGACTCCGAACGAGACGGTCAATCGCGC
KFI1C	GTTGGGGGAGAATGACGGCTCCAGCT	AACGAGACGGTCAATCGCGC	AACGAGACGGTCAATCGCGCGTTGGGGGAGAATGACGGCTCCAGCTAACGAGACGGTCAATCGCGC
KFI1C	CCCATTATGTGTGGTGGGTGATGAGGGT	AACGAGACGGTCAATCGCGC	AACGAGACGGTCAATCGCGCCCCATTATGTGTGGTGGGTGATGAGGGTAACGAGACGGTCAATCGCGC
KFI1C	TCTTCCGTCTTCAGGCCTTCCAGAGCAG	AACGAGACGGTCAATCGCGC	AACGAGACGGTCAATCGCGCTCTTCCGTCTTCAGGCCTTCCAGAGCAGAACGAGACGGTCAATCGCGC
KFI1C	GCAGCTCTCTAATCAGCCGGGCATTAGG	AACGAGACGGTCAATCGCGC	AACGAGACGGTCAATCGCGCGCAGCTCTCTAATCAGCCGGGCATTAGGAACGAGACGGTCAATCGCGC
KFI1C	TCCTCGTTGATGATGGCATTGCAGCGGA	AACGAGACGGTCAATCGCGC	AACGAGACGGTCAATCGCGCTCCTCGTTGATGATGGCATTGCAGCGGAAACGAGACGGTCAATCGCGC
KFI1C	TTGCTTGGTGCGGTCAGCATACCTGAGG	AACGAGACGGTCAATCGCGC	AACGAGACGGTCAATCGCGCTTGCTTGGTGCGGTCAGCATACCTGAGGAACGAGACGGTCAATCGCGC
KFI1C	TGCTGAGAGTCTCCTCGTAATTGATGTCAGC	AACGAGACGGTCAATCGCGC	AACGAGACGGTCAATCGCGCTGCTGAGAGTCTCCTCGTAATTGATGTCAGCAACGAGACGGTCAATCGCGC
KFI1C	CTGCAAGGGCCGAGATCACTTTCCCTAG	AACGAGACGGTCAATCGCGC	AACGAGACGGTCAATCGCGCCTGCAAGGGCCGAGATCACTTTCCCTAGAACGAGACGGTCAATCGCGC
KFI1C	GTAGTCAGGGACTTATTGATGTTGGCTCCTT	AACGAGACGGTCAATCGCGC	AACGAGACGGTCAATCGCGCGTAGTCAGGGACTTATTGATGTTGGCTCCTTAACGAGACGGTCAATCGCGC
KFI1C	TGAGGAGTCGGCTCGCTCACTCCCA	AACGAGACGGTCAATCGCGC	AACGAGACGGTCAATCGCGCTGAGGAGTCGGCTCGCTCACTCCCAAACGAGACGGTCAATCGCGC
KFI1C	CATGGCAGCGCTGTGTGAAGACGATGGT	AACGAGACGGTCAATCGCGC	AACGAGACGGTCAATCGCGCCATGGCAGCGCTGTGTGAAGACGATGGTAACGAGACGGTCAATCGCGC
KFI1C	TGCTTTATTTCCACAGTCCATGAGGTCAGC	AACGAGACGGTCAATCGCGC	AACGAGACGGTCAATCGCGCTGCTTTATTTCCACAGTCCATGAGGTCAGCAACGAGACGGTCAATCGCGC
KFI1C	CTCGTACCCGCTCACAGTAGATCTCCATAT	AACGAGACGGTCAATCGCGC	AACGAGACGGTCAATCGCGCCTCGTACCCGCTCACAGTAGATCTCCATATAACGAGACGGTCAATCGCGC
KFI1C	TCTCCAATGTCCCGATACACTTGCTGCTG	AACGAGACGGTCAATCGCGC	AACGAGACGGTCAATCGCGCTCTCCAATGTCCCGATACACTTGCTGCTGAACGAGACGGTCAATCGCGC
KFI1C	GCTTTTGGGGGCATCCTTGCTCTGTTTAG	AACGAGACGGTCAATCGCGC	AACGAGACGGTCAATCGCGCGCTTTTGGGGGCATCCTTGCTCTGTTTAGAACGAGACGGTCAATCGCGC
KFI1C	ATTGATGATGGAGGTGGTGTTGCCCTGC	AACGAGACGGTCAATCGCGC	AACGAGACGGTCAATCGCGCATTGATGATGGAGGTGGTGTTGCCCTGCAACGAGACGGTCAATCGCGC
KFI1C	TGCTGACCACACACTTGGCATCCTGGC	AACGAGACGGTCAATCGCGC	AACGAGACGGTCAATCGCGCTGCTGACCACACACTTGGCATCCTGGCAACGAGACGGTCAATCGCGC
KFI1C	TTCTCATGATTCCAGAGGAGGCCCACGA	AACGAGACGGTCAATCGCGC	AACGAGACGGTCAATCGCGCTTCTCATGATTCCAGAGGAGGCCCACGAAACGAGACGGTCAATCGCGC
KFI1C	ATAGCTGCTGTCACTCACAGGACAGCCT	AACGAGACGGTCAATCGCGC	AACGAGACGGTCAATCGCGCATAGCTGCTGTCACTCACAGGACAGCCTAACGAGACGGTCAATCGCGC

## Sheet: Figure 3
Gene	Primary sequence	Barcode	Complete sequence
NKBIA	GGCGGTCGTCCAGTAGCCGCTCCTT	AGTGAATTGCTGCGCATCGG	AGTGAATTGCTGCGCATCGGGGCGGTCGTCCAGTAGCCGCTCCTTAGTGAATTGCTGCGCATCGG
NKBIA	TCTTTCATGGAGTCCAGGCCGCTGTC	AGTGAATTGCTGCGCATCGG	AGTGAATTGCTGCGCATCGGTCTTTCATGGAGTCCAGGCCGCTGTCAGTGAATTGCTGCGCATCGG
NKBIA	TCCTTGACCATCTGCTCGTACTCCT	AGTGAATTGCTGCGCATCGG	AGTGAATTGCTGCGCATCGGTCCTTGACCATCTGCTCGTACTCCTAGTGAATTGCTGCGCATCGG
NKBIA	TGCGGCTCGAGGCGGATCTCCTGCA	AGTGAATTGCTGCGCATCGG	AGTGAATTGCTGCGCATCGGTGCGGCTCGAGGCGGATCTCCTGCAAGTGAATTGCTGCGCATCGG
NKBIA	CAGGAACGAGTCCCCGTCCTCGGTGA	AGTGAATTGCTGCGCATCGG	AGTGAATTGCTGCGCATCGGCAGGAACGAGTCCCCGTCCTCGGTGAAGTGAATTGCTGCGCATCGG
NKBIA	GTGCCTTTTCTTCATGGATGATGGCCAAG	AGTGAATTGCTGCGCATCGG	AGTGAATTGCTGCGCATCGGGTGCCTTTTCTTCATGGATGATGGCCAAGAGTGAATTGCTGCGCATCGG
NKBIA	TTCACCTGGCGGATCACTTCCATGGT	AGTGAATTGCTGCGCATCGG	AGTGAATTGCTGCGCATCGGTTCACCTGGCGGATCACTTCCATGGTAGTGAATTGCTGCGCATCGG
NKBIA	GTTCTGGAAGTTGAGGAAGGCCAGGTCTC	AGTGAATTGCTGCGCATCGG	AGTGAATTGCTGCGCATCGGGTTCTGGAAGTTGAGGAAGGCCAGGTCTCAGTGAATTGCTGCGCATCGG
NKBIA	GCCAAGTGGAGTGGAGTCTGCTGCAGG	AGTGAATTGCTGCGCATCGG	AGTGAATTGCTGCGCATCGGGCCAAGTGGAGTGGAGTCTGCTGCAGGAGTGAATTGCTGCGCATCGG
NKBIA	CTCAGCAATTTCTGGCTGGTTGGTGATCA	AGTGAATTGCTGCGCATCGG	AGTGAATTGCTGCGCATCGGCTCAGCAATTTCTGGCTGGTTGGTGATCAAGTGAATTGCTGCGCATCGG
NKBIA	CAGGATCACAGCCAGCTCCCAGAAGT	AGTGAATTGCTGCGCATCGG	AGTGAATTGCTGCGCATCGGCAGGATCACAGCCAGCTCCCAGAAGTAGTGAATTGCTGCGCATCGG
NKBIA	GTAGGGGGGTATTTCCTCGAAAGTCTCGGAG	AGTGAATTGCTGCGCATCGG	AGTGAATTGCTGCGCATCGGGTAGGGGGGTATTTCCTCGAAAGTCTCGGAGAGTGAATTGCTGCGCATCGG
NKBIA	CCAGGCAGCCCTGCTCACAGGCAAG	AGTGAATTGCTGCGCATCGG	AGTGAATTGCTGCGCATCGGCCAGGCAGCCCTGCTCACAGGCAAGAGTGAATTGCTGCGCATCGG
NKBIA	TTGTAGTTGGTAGCCTTCAGGATGGAGTGGAG	AGTGAATTGCTGCGCATCGG	AGTGAATTGCTGCGCATCGGTTGTAGTTGGTAGCCTTCAGGATGGAGTGGAGAGTGAATTGCTGCGCATCGG
NKBIA	ATGGATAGAGGCTAAGTGTAGACACGTGTGGC	AGTGAATTGCTGCGCATCGG	AGTGAATTGCTGCGCATCGGATGGATAGAGGCTAAGTGTAGACACGTGTGGCAGTGAATTGCTGCGCATCGG
NKBIA	CCAAAAGCTCCACGATGCCCAGGTAG	AGTGAATTGCTGCGCATCGG	AGTGAATTGCTGCGCATCGGCCAAAAGCTCCACGATGCCCAGGTAGAGTGAATTGCTGCGCATCGG
NKBIA	CTGAGCATTGACATCAGCACCCAAGGA	AGTGAATTGCTGCGCATCGG	AGTGAATTGCTGCGCATCGGCTGAGCATTGACATCAGCACCCAAGGAAGTGAATTGCTGCGCATCGG
NKBIA	GAAGGGCAGTCCGGCCATTACAGGGC	AGTGAATTGCTGCGCATCGG	AGTGAATTGCTGCGCATCGGGAAGGGCAGTCCGGCCATTACAGGGCAGTGAATTGCTGCGCATCGG
NKBIA	GGTCAGGATTTTGCAGGTCCACTGCGAG	AGTGAATTGCTGCGCATCGG	AGTGAATTGCTGCGCATCGGGGTCAGGATTTTGCAGGTCCACTGCGAGAGTGAATTGCTGCGCATCGG
NKBIA	GCCCCACACTTCAACAGGAGTGACAC	AGTGAATTGCTGCGCATCGG	AGTGAATTGCTGCGCATCGGGCCCCACACTTCAACAGGAGTGACACAGTGAATTGCTGCGCATCGG
NKBIA	ATAGCCCTGGTAGGTAACTCTGTTGACAT	AGTGAATTGCTGCGCATCGG	AGTGAATTGCTGCGCATCGGATAGCCCTGGTAGGTAACTCTGTTGACATAGTGAATTGCTGCGCATCGG
NKBIA	CAGCTGCTGCTGTATCCGGGTGCTT	AGTGAATTGCTGCGCATCGG	AGTGAATTGCTGCGCATCGGCAGCTGCTGCTGTATCCGGGTGCTTAGTGAATTGCTGCGCATCGG
NKBIA	AGCATCTGAAGGTTTTCTAGTGTCAGCTGG	AGTGAATTGCTGCGCATCGG	AGTGAATTGCTGCGCATCGGAGCATCTGAAGGTTTTCTAGTGTCAGCTGGAGTGAATTGCTGCGCATCGG
NKBIA	TAGCTCTCCTCATCCTCACTCTCTG	AGTGAATTGCTGCGCATCGG	AGTGAATTGCTGCGCATCGGTAGCTCTCCTCATCCTCACTCTCTGAGTGAATTGCTGCGCATCGG
NKBIA	TGTGAACTCCGTGAACTCTGACTCTGTGT	AGTGAATTGCTGCGCATCGG	AGTGAATTGCTGCGCATCGGTGTGAACTCCGTGAACTCTGACTCTGTGTAGTGAATTGCTGCGCATCGG
NKBIA	CACAGTCATCATAGGGCAGCTCGTCC	AGTGAATTGCTGCGCATCGG	AGTGAATTGCTGCGCATCGGCACAGTCATCATAGGGCAGCTCGTCCAGTGAATTGCTGCGCATCGG
NKBIA	TCATAACGTCAGACGCTGGCCTCCAAA	AGTGAATTGCTGCGCATCGG	AGTGAATTGCTGCGCATCGGTCATAACGTCAGACGCTGGCCTCCAAAAGTGAATTGCTGCGCATCGG
XPO1	TTCTCTTCATCAGCCTGCCGTAGGGCTATTT	GCTATCGTTCGTTCGAGGCC	GCTATCGTTCGTTCGAGGCCTTCTCTTCATCAGCCTGCCGTAGGGCTATTTGCTATCGTTCGTTCGAGGCC
XPO1	CTTGTAGGTGAGGGAAGGCCGACTTAAGGAG	GCTATCGTTCGTTCGAGGCC	GCTATCGTTCGTTCGAGGCCCTTGTAGGTGAGGGAAGGCCGACTTAAGGAGGCTATCGTTCGTTCGAGGCC
XPO1	GATGCATGCATTGTTAAACCAGCAGTATGTG	GCTATCGTTCGTTCGAGGCC	GCTATCGTTCGTTCGAGGCCGATGCATGCATTGTTAAACCAGCAGTATGTGGCTATCGTTCGTTCGAGGCC
XPO1	GTCTGTCACAACAGAAAAGATATGCTGGAGA	GCTATCGTTCGTTCGAGGCC	GCTATCGTTCGTTCGAGGCCGTCTGTCACAACAGAAAAGATATGCTGGAGAGCTATCGTTCGTTCGAGGCC
XPO1	AAGTATCTGTAAGCCCGTATCTGCGACATTC	GCTATCGTTCGTTCGAGGCC	GCTATCGTTCGTTCGAGGCCAAGTATCTGTAAGCCCGTATCTGCGACATTCGCTATCGTTCGTTCGAGGCC
XPO1	TGCTGGGAAACAATGAGAATTGACAGCCTGA	GCTATCGTTCGTTCGAGGCC	GCTATCGTTCGTTCGAGGCCTGCTGGGAAACAATGAGAATTGACAGCCTGAGCTATCGTTCGTTCGAGGCC
XPO1	ATAGTACTAAGCACTTCTGGTTCTCTAGCAG	GCTATCGTTCGTTCGAGGCC	GCTATCGTTCGTTCGAGGCCATAGTACTAAGCACTTCTGGTTCTCTAGCAGGCTATCGTTCGTTCGAGGCC
XPO1	ACAGAGGGGGAACAAAATTTTCAGCGACCAT	GCTATCGTTCGTTCGAGGCC	GCTATCGTTCGTTCGAGGCCACAGAGGGGGAACAAAATTTTCAGCGACCATGCTATCGTTCGTTCGAGGCC
XPO1	GGATCATTGGATCGGCTCACCCAACCAGATA	GCTATCGTTCGTTCGAGGCC	GCTATCGTTCGTTCGAGGCCGGATCATTGGATCGGCTCACCCAACCAGATAGCTATCGTTCGTTCGAGGCC
XPO1	CAAGCTGAATTACAAAGGGGTGTCCAACAGC	GCTATCGTTCGTTCGAGGCC	GCTATCGTTCGTTCGAGGCCCAAGCTGAATTACAAAGGGGTGTCCAACAGCGCTATCGTTCGTTCGAGGCC
XPO1	TCATGTACCCCACAGCTTCATAAAACGTATG	GCTATCGTTCGTTCGAGGCC	GCTATCGTTCGTTCGAGGCCTCATGTACCCCACAGCTTCATAAAACGTATGGCTATCGTTCGTTCGAGGCC
XPO1	CTCCAACCTGAACCTGAACGAAATGCCTGCG	GCTATCGTTCGTTCGAGGCC	GCTATCGTTCGTTCGAGGCCCTCCAACCTGAACCTGAACGAAATGCCTGCGGCTATCGTTCGTTCGAGGCC
XPO1	ATCCTGGACTCCATCATGGGTCTCATGCATG	GCTATCGTTCGTTCGAGGCC	GCTATCGTTCGTTCGAGGCCATCCTGGACTCCATCATGGGTCTCATGCATGGCTATCGTTCGTTCGAGGCC
XPO1	CAGTGAGCTCTCAAAAAACGTGGGTATTGAC	GCTATCGTTCGTTCGAGGCC	GCTATCGTTCGTTCGAGGCCCAGTGAGCTCTCAAAAAACGTGGGTATTGACGCTATCGTTCGTTCGAGGCC
XPO1	GTCCTCTTCATGCATTGCTCCACTAATGGAG	GCTATCGTTCGTTCGAGGCC	GCTATCGTTCGTTCGAGGCCGTCCTCTTCATGCATTGCTCCACTAATGGAGGCTATCGTTCGTTCGAGGCC
XPO1	CACTCTGTACCATTCACTTGATTGTGAAGCT	GCTATCGTTCGTTCGAGGCC	GCTATCGTTCGTTCGAGGCCCACTCTGTACCATTCACTTGATTGTGAAGCTGCTATCGTTCGTTCGAGGCC
XPO1	ATACTTCCTCTGGTTTAGCCATTCGACTAAC	GCTATCGTTCGTTCGAGGCC	GCTATCGTTCGTTCGAGGCCATACTTCCTCTGGTTTAGCCATTCGACTAACGCTATCGTTCGTTCGAGGCC
XPO1	CAGAAAGCAACGGAGAGGCAGATGTAGAGAA	GCTATCGTTCGTTCGAGGCC	GCTATCGTTCGTTCGAGGCCCAGAAAGCAACGGAGAGGCAGATGTAGAGAAGCTATCGTTCGTTCGAGGCC
XPO1	CTCTCTCTATAGAGTTCAGCAGCCAAATGAT	GCTATCGTTCGTTCGAGGCC	GCTATCGTTCGTTCGAGGCCCTCTCTCTATAGAGTTCAGCAGCCAAATGATGCTATCGTTCGTTCGAGGCC
XPO1	TATTGGCTTACACTCACACCAGCAATCTCAG	GCTATCGTTCGTTCGAGGCC	GCTATCGTTCGTTCGAGGCCTATTGGCTTACACTCACACCAGCAATCTCAGGCTATCGTTCGTTCGAGGCC
XPO1	ACTTTCGCTGGTCCTACTTGCTCCAACAATA	GCTATCGTTCGTTCGAGGCC	GCTATCGTTCGTTCGAGGCCACTTTCGCTGGTCCTACTTGCTCCAACAATAGCTATCGTTCGTTCGAGGCC
XPO1	CAGATGACGTCTTGATAATGAGGCCAACAAC	GCTATCGTTCGTTCGAGGCC	GCTATCGTTCGTTCGAGGCCCAGATGACGTCTTGATAATGAGGCCAACAACGCTATCGTTCGTTCGAGGCC
XPO1	CCATTCTTTGCTGGGCTCCTTCTCCATGGTA	GCTATCGTTCGTTCGAGGCC	GCTATCGTTCGTTCGAGGCCCCATTCTTTGCTGGGCTCCTTCTCCATGGTAGCTATCGTTCGTTCGAGGCC
XPO1	TTTTTGGCTGAAATCAAGCAGCTGACGAGCT	GCTATCGTTCGTTCGAGGCC	GCTATCGTTCGTTCGAGGCCTTTTTGGCTGAAATCAAGCAGCTGACGAGCTGCTATCGTTCGTTCGAGGCC

## Sheet: Figure 4
Gene	Primary sequence	Barcode	Complete sequence
Rtkn2	AGATGGCTCAGGACTTGCTCTTCCAGA	GCTATCGTTCGTTCGAGGCC	GCTATCGTTCGTTCGAGGCCAGATGGCTCAGGACTTGCTCTTCCAGA
Rtkn2	GTCTGTTCACTGCCTGCTACTAAATTAGGA	GCTATCGTTCGTTCGAGGCC	GCTATCGTTCGTTCGAGGCCGTCTGTTCACTGCCTGCTACTAAATTAGGA
Rtkn2	TCTGTACCTAACAGCTTATTAATGGCTTCTG	GCTATCGTTCGTTCGAGGCC	GCTATCGTTCGTTCGAGGCCTCTGTACCTAACAGCTTATTAATGGCTTCTG
Rtkn2	AACTGCTCTGGCCTTTACCTATACAATTA	GCTATCGTTCGTTCGAGGCC	GCTATCGTTCGTTCGAGGCCAACTGCTCTGGCCTTTACCTATACAATTA
Rtkn2	TTGGAACTGGCACTGGCTTCGCATCAA	GCTATCGTTCGTTCGAGGCC	GCTATCGTTCGTTCGAGGCCTTGGAACTGGCACTGGCTTCGCATCAA
Rtkn2	AGTTCTTCACAACAATGCTTCCATTGGCT	GCTATCGTTCGTTCGAGGCC	GCTATCGTTCGTTCGAGGCCAGTTCTTCACAACAATGCTTCCATTGGCT
Rtkn2	GCCGCAAAGATGTGACTCACCGCCC	GCTATCGTTCGTTCGAGGCC	GCTATCGTTCGTTCGAGGCCGCCGCAAAGATGTGACTCACCGCCC
Rtkn2	GAATTCTGGTTTCCTTGTCAATAGGAACCACC	GCTATCGTTCGTTCGAGGCC	GCTATCGTTCGTTCGAGGCCGAATTCTGGTTTCCTTGTCAATAGGAACCACC
Rtkn2	TCTCAGAGCACAGTACAGCCTTCTCC	GCTATCGTTCGTTCGAGGCC	GCTATCGTTCGTTCGAGGCCTCTCAGAGCACAGTACAGCCTTCTCC
Rtkn2	GCAGCTGTAGACTTCTATCTTTATCTGGAAG	GCTATCGTTCGTTCGAGGCC	GCTATCGTTCGTTCGAGGCCGCAGCTGTAGACTTCTATCTTTATCTGGAAG
Rtkn2	TTCGAAACATATATCTGTGACTGTCTGGTCC	GCTATCGTTCGTTCGAGGCC	GCTATCGTTCGTTCGAGGCCTTCGAAACATATATCTGTGACTGTCTGGTCC
Rtkn2	CTTTCCACATTAATGGTATTCGGATATCTGAC	GCTATCGTTCGTTCGAGGCC	GCTATCGTTCGTTCGAGGCCCTTTCCACATTAATGGTATTCGGATATCTGAC
Rtkn2	AGCTGCAGATTGCACCAACCGCTCG	GCTATCGTTCGTTCGAGGCC	GCTATCGTTCGTTCGAGGCCAGCTGCAGATTGCACCAACCGCTCG
Rtkn2	TGGCTCATGACCATCTGTAATGGGATCT	GCTATCGTTCGTTCGAGGCC	GCTATCGTTCGTTCGAGGCCTGGCTCATGACCATCTGTAATGGGATCT
Rtkn2	TTCTTCAAGTTTCCATGGCTGTAGGAGTCTC	GCTATCGTTCGTTCGAGGCC	GCTATCGTTCGTTCGAGGCCTTCTTCAAGTTTCCATGGCTGTAGGAGTCTC
Rtkn2	CACAGCTTCTGCCTTCTGCCTTCAC	GCTATCGTTCGTTCGAGGCC	GCTATCGTTCGTTCGAGGCCCACAGCTTCTGCCTTCTGCCTTCAC
Rtkn2	AGGGCCCTTTGTCGCTGCTCTCGGG	GCTATCGTTCGTTCGAGGCC	GCTATCGTTCGTTCGAGGCCAGGGCCCTTTGTCGCTGCTCTCGGG
Rtkn2	TGTTGGCCACTTTACACAGATGTAGTTCCC	GCTATCGTTCGTTCGAGGCC	GCTATCGTTCGTTCGAGGCCTGTTGGCCACTTTACACAGATGTAGTTCCC
Rtkn2	GTGCCCGTTAGGGCTTGGGAGGTCC	GCTATCGTTCGTTCGAGGCC	GCTATCGTTCGTTCGAGGCCGTGCCCGTTAGGGCTTGGGAGGTCC
Rtkn2	GTCTGTTCAGGACTGTTTTAATACCCTCTGG	GCTATCGTTCGTTCGAGGCC	GCTATCGTTCGTTCGAGGCCGTCTGTTCAGGACTGTTTTAATACCCTCTGG
Rtkn2	CTAGTTATCCCCCCTATTCAATTTATAATCC	GCTATCGTTCGTTCGAGGCC	GCTATCGTTCGTTCGAGGCCCTAGTTATCCCCCCTATTCAATTTATAATCC
Rtkn2	TTTGGGTCACTGTGATTAGTTGCCATGGAAAT	GCTATCGTTCGTTCGAGGCC	GCTATCGTTCGTTCGAGGCCTTTGGGTCACTGTGATTAGTTGCCATGGAAAT
Rtkn2	CCTGATAAATTTTGAATCTGCCATCTGCTTTT	GCTATCGTTCGTTCGAGGCC	GCTATCGTTCGTTCGAGGCCCCTGATAAATTTTGAATCTGCCATCTGCTTTT
Rtkn2	GCTCCTTGCTGATGAGCAGCCAAGT	GCTATCGTTCGTTCGAGGCC	GCTATCGTTCGTTCGAGGCCGCTCCTTGCTGATGAGCAGCCAAGT
Rtkn2	GAGGGGAAACATTTTCTTGGGTGGATTCTGTA	GCTATCGTTCGTTCGAGGCC	GCTATCGTTCGTTCGAGGCCGAGGGGAAACATTTTCTTGGGTGGATTCTGTA
Rtkn2	GAAACTGCCTCTTTTGCTCCGGGGAGG	GCTATCGTTCGTTCGAGGCC	GCTATCGTTCGTTCGAGGCCGAAACTGCCTCTTTTGCTCCGGGGAGG
Rtkn2	GCCTTACAGCTGGATTTACATAGTCCCG	GCTATCGTTCGTTCGAGGCC	GCTATCGTTCGTTCGAGGCCGCCTTACAGCTGGATTTACATAGTCCCG
Rtkn2	TTCCTATACTTGTGCTTGGAGCCAAGATC	GCTATCGTTCGTTCGAGGCC	GCTATCGTTCGTTCGAGGCCTTCCTATACTTGTGCTTGGAGCCAAGATC
Rtkn2	GGGTCCAGAATGTCTCTGATGGATTTCTG	GCTATCGTTCGTTCGAGGCC	GCTATCGTTCGTTCGAGGCCGGGTCCAGAATGTCTCTGATGGATTTCTG
Rtkn2	CTGGTTTTAGTGTCCGTGTGCCCAATGTC	GCTATCGTTCGTTCGAGGCC	GCTATCGTTCGTTCGAGGCCCTGGTTTTAGTGTCCGTGTGCCCAATGTC
Rtkn2	CTGAACTGTTCTTCCTGGCAGGGAGAAGTT	GCTATCGTTCGTTCGAGGCC	GCTATCGTTCGTTCGAGGCCCTGAACTGTTCTTCCTGGCAGGGAGAAGTT
Rtkn2	CGAGGGGCTGCCACAGGTTTCTGGAG	GCTATCGTTCGTTCGAGGCC	GCTATCGTTCGTTCGAGGCCCGAGGGGCTGCCACAGGTTTCTGGAG
Rtkn2	GATGCGTAGGCGGCGACAGTCTGGGA	GCTATCGTTCGTTCGAGGCC	GCTATCGTTCGTTCGAGGCCGATGCGTAGGCGGCGACAGTCTGGGA
Rtkn2	AGCCTGGGTTGCGCTGTCCTTGGAC	GCTATCGTTCGTTCGAGGCC	GCTATCGTTCGTTCGAGGCCAGCCTGGGTTGCGCTGTCCTTGGAC
Rtkn2	ATTCGCTCTACCCTGGGTTTTTATGCAGA	GCTATCGTTCGTTCGAGGCC	GCTATCGTTCGTTCGAGGCCATTCGCTCTACCCTGGGTTTTTATGCAGA
Rtkn2	GGTTCGCCTATTGGGGACAACACTTTCTT	GCTATCGTTCGTTCGAGGCC	GCTATCGTTCGTTCGAGGCCGGTTCGCCTATTGGGGACAACACTTTCTT
Rtkn2	CATCCCGACCAATGAGGAACTGTCGGTTG	GCTATCGTTCGTTCGAGGCC	GCTATCGTTCGTTCGAGGCCCATCCCGACCAATGAGGAACTGTCGGTTG
Rtkn2	TCTTTTGTATTATGTCTGTTACACTTTCCAGT	GCTATCGTTCGTTCGAGGCC	GCTATCGTTCGTTCGAGGCCTCTTTTGTATTATGTCTGTTACACTTTCCAGT
Rtkn2	GAGGTCGCCTCCTTTGCCAGGAACAAA	GCTATCGTTCGTTCGAGGCC	GCTATCGTTCGTTCGAGGCCGAGGTCGCCTCCTTTGCCAGGAACAAA
Rtkn2	TGGTTTTCGTGGTGACATAATCTCAATTCTCA	GCTATCGTTCGTTCGAGGCC	GCTATCGTTCGTTCGAGGCCTGGTTTTCGTGGTGACATAATCTCAATTCTCA
Rtkn2	GTGCATTTTCTTTGAATCCTTTTCCACGGC	GCTATCGTTCGTTCGAGGCC	GCTATCGTTCGTTCGAGGCCGTGCATTTTCTTTGAATCCTTTTCCACGGC
Rtkn2	AGCCGGCTCCACTTTAGCTTCAATTTC	GCTATCGTTCGTTCGAGGCC	GCTATCGTTCGTTCGAGGCCAGCCGGCTCCACTTTAGCTTCAATTTC
Rtkn2	CACCAGCCGGCAGCACACGTTGCCA	GCTATCGTTCGTTCGAGGCC	GCTATCGTTCGTTCGAGGCCCACCAGCCGGCAGCACACGTTGCCA
Rtkn2	TCCAGCATTTTCCAAGGTCAGGGTGGTAT	GCTATCGTTCGTTCGAGGCC	GCTATCGTTCGTTCGAGGCCTCCAGCATTTTCCAAGGTCAGGGTGGTAT
Rtkn2	CTCTCTTCCTGGAGCGCTGCGCTGA	GCTATCGTTCGTTCGAGGCC	GCTATCGTTCGTTCGAGGCCCTCTCTTCCTGGAGCGCTGCGCTGA
Rtkn2	TCTTCAGCTTCTTAGCCAGCTTCCTC	GCTATCGTTCGTTCGAGGCC	GCTATCGTTCGTTCGAGGCCTCTTCAGCTTCTTAGCCAGCTTCCTC
Rtkn2	GGTGTTGGTTAGGGAGGACTCCTCTGCG	GCTATCGTTCGTTCGAGGCC	GCTATCGTTCGTTCGAGGCCGGTGTTGGTTAGGGAGGACTCCTCTGCG
Rtkn2	TGTGTGCATTCTTTATTACTGAAGTGATCGGA	GCTATCGTTCGTTCGAGGCC	GCTATCGTTCGTTCGAGGCCTGTGTGCATTCTTTATTACTGAAGTGATCGGA
Rtkn2	GGCGATCTTTCCTCTGCAGGATTCTC	GCTATCGTTCGTTCGAGGCC	GCTATCGTTCGTTCGAGGCCGGCGATCTTTCCTCTGCAGGATTCTC
Rtkn2	TCTTTATTTTCAGAACTCGAATCCCGTGCTC	GCTATCGTTCGTTCGAGGCC	GCTATCGTTCGTTCGAGGCCTCTTTATTTTCAGAACTCGAATCCCGTGCTC
Rtkn2	GTTTGATTTGCAATCTCTTCTTTTGACTTCTG	GCTATCGTTCGTTCGAGGCC	GCTATCGTTCGTTCGAGGCCGTTTGATTTGCAATCTCTTCTTTTGACTTCTG
Rtkn2	GCTCTGCCGTGTACGCCTGGATCCG	GCTATCGTTCGTTCGAGGCC	GCTATCGTTCGTTCGAGGCCGCTCTGCCGTGTACGCCTGGATCCG
Rtkn2	CACTGCACACCATGAGGTTCTTAACTGC	GCTATCGTTCGTTCGAGGCC	GCTATCGTTCGTTCGAGGCCCACTGCACACCATGAGGTTCTTAACTGC
Rtkn2	CAGCTTCCATATTCCTTCTCGCATGC	GCTATCGTTCGTTCGAGGCC	GCTATCGTTCGTTCGAGGCCCAGCTTCCATATTCCTTCTCGCATGC
Rtkn2	ATCTCTAAGTCTATTTTCTCTCGGATGCTG	GCTATCGTTCGTTCGAGGCC	GCTATCGTTCGTTCGAGGCCATCTCTAAGTCTATTTTCTCTCGGATGCTG
Rtkn2	CGTACCAAGTCTGGTCTGCAGGGGAACC	GCTATCGTTCGTTCGAGGCC	GCTATCGTTCGTTCGAGGCCCGTACCAAGTCTGGTCTGCAGGGGAACC
Rtkn2	CCCACGACGCCGCGCAAGCGTACTA	GCTATCGTTCGTTCGAGGCC	GCTATCGTTCGTTCGAGGCCCCCACGACGCCGCGCAAGCGTACTA
Rtkn2	TGAAGATATCGGTGAGGGCTAACAGAGGCAT	GCTATCGTTCGTTCGAGGCC	GCTATCGTTCGTTCGAGGCCTGAAGATATCGGTGAGGGCTAACAGAGGCAT
Rtkn2	TGCTGAGTTCAGTTCCCAACAACCACAT	GCTATCGTTCGTTCGAGGCC	GCTATCGTTCGTTCGAGGCCTGCTGAGTTCAGTTCCCAACAACCACAT
Rtkn2	TGCCCTCTTCTGGTGTGTCTGAAGACA	GCTATCGTTCGTTCGAGGCC	GCTATCGTTCGTTCGAGGCCTGCCCTCTTCTGGTGTGTCTGAAGACA
Rtkn2	AGTGTACATATTACCTGTTAGTTAGAGGAGCA	GCTATCGTTCGTTCGAGGCC	GCTATCGTTCGTTCGAGGCCAGTGTACATATTACCTGTTAGTTAGAGGAGCA
Rtkn2	AAGCGATGAATGGGTTGGTCCGATCAATACC	GCTATCGTTCGTTCGAGGCC	GCTATCGTTCGTTCGAGGCCAAGCGATGAATGGGTTGGTCCGATCAATACC
Rtkn2	CCAGATGGACAGAGCTCAGCAGCCT	GCTATCGTTCGTTCGAGGCC	GCTATCGTTCGTTCGAGGCCCCAGATGGACAGAGCTCAGCAGCCT
Rtkn2	AGCCTCCTTCCTTCAGTGTGATGGTTTG	GCTATCGTTCGTTCGAGGCC	GCTATCGTTCGTTCGAGGCCAGCCTCCTTCCTTCAGTGTGATGGTTTG
Rtkn2	CCTTCTATGGAAATGACGCCAATGTGATTACT	GCTATCGTTCGTTCGAGGCC	GCTATCGTTCGTTCGAGGCCCCTTCTATGGAAATGACGCCAATGTGATTACT
Rtkn2	ATATGACTTTTAACGGGCAATATCAATAACCG	GCTATCGTTCGTTCGAGGCC	GCTATCGTTCGTTCGAGGCCATATGACTTTTAACGGGCAATATCAATAACCG
Rtkn2	AATTTAAAGGCATTAATTGGCTACTTGTCTCC	GCTATCGTTCGTTCGAGGCC	GCTATCGTTCGTTCGAGGCCAATTTAAAGGCATTAATTGGCTACTTGTCTCC
Rtkn2	GAACTCCAGAGGCCATGATGGAGATTAACA	GCTATCGTTCGTTCGAGGCC	GCTATCGTTCGTTCGAGGCCGAACTCCAGAGGCCATGATGGAGATTAACA
Rtkn2	ATACAGGAAGCCCAGCAATGGGGGGAC	GCTATCGTTCGTTCGAGGCC	GCTATCGTTCGTTCGAGGCCATACAGGAAGCCCAGCAATGGGGGGAC
Lamp3	TGATGCCTTTGGCGGATTTTGTAAACACTCA	AACGAGACGGTCAATCGCGC	AACGAGACGGTCAATCGCGCTGATGCCTTTGGCGGATTTTGTAAACACTCA
Lamp3	TTTTCATTTGAAGCTGAGCTGACAGCTGGAT	AACGAGACGGTCAATCGCGC	AACGAGACGGTCAATCGCGCTTTTCATTTGAAGCTGAGCTGACAGCTGGAT
Lamp3	TCTGCTCACTGACACACTTGAAGGAATGC	AACGAGACGGTCAATCGCGC	AACGAGACGGTCAATCGCGCTCTGCTCACTGACACACTTGAAGGAATGC
Lamp3	TTCTTCCTTGGTAAATGTGATATTCACAGATC	AACGAGACGGTCAATCGCGC	AACGAGACGGTCAATCGCGCTTCTTCCTTGGTAAATGTGATATTCACAGATC
Lamp3	TTGAACAATCAGTGCTAGTCCCATCTCTG	AACGAGACGGTCAATCGCGC	AACGAGACGGTCAATCGCGCTTGAACAATCAGTGCTAGTCCCATCTCTG
Lamp3	TTAATACAGAGCCTGCTTCCATTTAGGACTT	AACGAGACGGTCAATCGCGC	AACGAGACGGTCAATCGCGCTTAATACAGAGCCTGCTTCCATTTAGGACTT
Lamp3	TAAGTTCCGATCTTGGCTGGTGATGACCAA	AACGAGACGGTCAATCGCGC	AACGAGACGGTCAATCGCGCTAAGTTCCGATCTTGGCTGGTGATGACCAA
Lamp3	TTGTGTAGCTCTCCCAGTTATATAGTTGACAA	AACGAGACGGTCAATCGCGC	AACGAGACGGTCAATCGCGCTTGTGTAGCTCTCCCAGTTATATAGTTGACAA
Lamp3	TCAGTAGATGAAGCAGTCATGTGTGCGTTATT	AACGAGACGGTCAATCGCGC	AACGAGACGGTCAATCGCGCTCAGTAGATGAAGCAGTCATGTGTGCGTTATT
Lamp3	ATGTTGCAGTATATTGAAGATAGCCTCTGGC	AACGAGACGGTCAATCGCGC	AACGAGACGGTCAATCGCGCATGTTGCAGTATATTGAAGATAGCCTCTGGC
Lamp3	GGCATGGCAGGTAAGATTATTCTACCACTG	AACGAGACGGTCAATCGCGC	AACGAGACGGTCAATCGCGCGGCATGGCAGGTAAGATTATTCTACCACTG
Lamp3	TCAGGCACCTATTTCTTAATCTTTGTTAATTC	AACGAGACGGTCAATCGCGC	AACGAGACGGTCAATCGCGCTCAGGCACCTATTTCTTAATCTTTGTTAATTC
Lamp3	TATTGGTTTTAGTAGATGCCGCCAACGTTCTG	AACGAGACGGTCAATCGCGC	AACGAGACGGTCAATCGCGCTATTGGTTTTAGTAGATGCCGCCAACGTTCTG
Lamp3	AGATTTTTTTCTAAACTCTATTGCCATTTCCT	AACGAGACGGTCAATCGCGC	AACGAGACGGTCAATCGCGCAGATTTTTTTCTAAACTCTATTGCCATTTCCT
Lamp3	TTTCCCTGGTAAGTCTTCTCTGTATTTGAGAT	AACGAGACGGTCAATCGCGC	AACGAGACGGTCAATCGCGCTTTCCCTGGTAAGTCTTCTCTGTATTTGAGAT
Lamp3	GAAGAGGTTGGATTTTTGGGAGTCACATTTCC	AACGAGACGGTCAATCGCGC	AACGAGACGGTCAATCGCGCGAAGAGGTTGGATTTTTGGGAGTCACATTTCC
Lamp3	GATGCATGGGTTAGGCTGGGGTCAATGTT	AACGAGACGGTCAATCGCGC	AACGAGACGGTCAATCGCGCGATGCATGGGTTAGGCTGGGGTCAATGTT
Lamp3	GAGGTCGTTGATCTGTCCTTGTGTGTAGGTG	AACGAGACGGTCAATCGCGC	AACGAGACGGTCAATCGCGCGAGGTCGTTGATCTGTCCTTGTGTGTAGGTG
Lamp3	TCTGATTGGTTGTGCTTTTGTGTGATGCTGT	AACGAGACGGTCAATCGCGC	AACGAGACGGTCAATCGCGCTCTGATTGGTTGTGCTTTTGTGTGATGCTGT
Lamp3	GCTAGACTAGCTCTGGTTGTAGGAACTGG	AACGAGACGGTCAATCGCGC	AACGAGACGGTCAATCGCGCGCTAGACTAGCTCTGGTTGTAGGAACTGG
Lamp3	TGGAAGGCTCTTTGTAGTTACTGGGGTTACTG	AACGAGACGGTCAATCGCGC	AACGAGACGGTCAATCGCGCTGGAAGGCTCTTTGTAGTTACTGGGGTTACTG
Lamp3	TTCATTGTTATATGGGCTGTGTTTTCAATGGC	AACGAGACGGTCAATCGCGC	AACGAGACGGTCAATCGCGCTTCATTGTTATATGGGCTGTGTTTTCAATGGC
Lamp3	TGTAGTAGAGGTTTTGTTGTGATCTGTTCTGC	AACGAGACGGTCAATCGCGC	AACGAGACGGTCAATCGCGCTGTAGTAGAGGTTTTGTTGTGATCTGTTCTGC
Lamp3	GTGTGCTTGAGTCTTCTGTAGGAATGGACTC	AACGAGACGGTCAATCGCGC	AACGAGACGGTCAATCGCGCGTGTGCTTGAGTCTTCTGTAGGAATGGACTC
Lamp3	AAAGTAGGTGAGTACCATGTCAGATGTACATA	AACGAGACGGTCAATCGCGC	AACGAGACGGTCAATCGCGCAAAGTAGGTGAGTACCATGTCAGATGTACATA
Lamp3	TGTAATTATCTACCACTTTTGAACATTATGCT	AACGAGACGGTCAATCGCGC	AACGAGACGGTCAATCGCGCTGTAATTATCTACCACTTTTGAACATTATGCT
Lamp3	TGATATACTGCTTCAATTTGAATCACTAATCA	AACGAGACGGTCAATCGCGC	AACGAGACGGTCAATCGCGCTGATATACTGCTTCAATTTGAATCACTAATCA
Lamp3	GGTTACAAATTAGATTCTCTGGTATGCAGATG	AACGAGACGGTCAATCGCGC	AACGAGACGGTCAATCGCGCGGTTACAAATTAGATTCTCTGGTATGCAGATG
Lamp3	GCAACCATAGGAAGCACAACTGTGTAGTCA	AACGAGACGGTCAATCGCGC	AACGAGACGGTCAATCGCGCGCAACCATAGGAAGCACAACTGTGTAGTCA
Lamp3	CAAACACTCGTTCACATTTCCAAAGGAGTCTC	AACGAGACGGTCAATCGCGC	AACGAGACGGTCAATCGCGCCAAACACTCGTTCACATTTCCAAAGGAGTCTC
Lamp3	TCGAAATCAAAGGCCTGAAGGTGGATATTCAT	AACGAGACGGTCAATCGCGC	AACGAGACGGTCAATCGCGCTCGAAATCAAAGGCCTGAAGGTGGATATTCAT
Lamp3	AACTACTGTCTCAAACATCATCAAAGTATTCT	AACGAGACGGTCAATCGCGC	AACGAGACGGTCAATCGCGCAACTACTGTCTCAAACATCATCAAAGTATTCT
Lamp3	TCAAATATGCTCCAACTTCACTAATATAATAT	AACGAGACGGTCAATCGCGC	AACGAGACGGTCAATCGCGCTCAAATATGCTCCAACTTCACTAATATAATAT
Lamp3	AATATCTTTGGGTTGCAGAATCCAAATCCTTT	AACGAGACGGTCAATCGCGC	AACGAGACGGTCAATCGCGCAATATCTTTGGGTTGCAGAATCCAAATCCTTT
Lamp3	TACAAGAGTAGGCCTAGGAACTAGGGGAACAG	AACGAGACGGTCAATCGCGC	AACGAGACGGTCAATCGCGCTACAAGAGTAGGCCTAGGAACTAGGGGAACAG
Lamp3	GATGTTCCTAAGACATTAGTGGACAGAGTTGG	AACGAGACGGTCAATCGCGC	AACGAGACGGTCAATCGCGCGATGTTCCTAAGACATTAGTGGACAGAGTTGG
Lamp3	AATGTGCAATTGAGCCAGAGCCAATGGTAT	AACGAGACGGTCAATCGCGC	AACGAGACGGTCAATCGCGCAATGTGCAATTGAGCCAGAGCCAATGGTAT
Lamp3	ATCTGACAAAGGTATAACTAGCTGAGCTGATG	AACGAGACGGTCAATCGCGC	AACGAGACGGTCAATCGCGCATCTGACAAAGGTATAACTAGCTGAGCTGATG
Lamp3	AAGTTTCAGCAGCCATTTGAATGTAATCATCC	AACGAGACGGTCAATCGCGC	AACGAGACGGTCAATCGCGCAAGTTTCAGCAGCCATTTGAATGTAATCATCC
Lamp3	GAAGAGTACAGCTACTGCAGAGATCTGCC	AACGAGACGGTCAATCGCGC	AACGAGACGGTCAATCGCGCGAAGAGTACAGCTACTGCAGAGATCTGCC
Lamp3	TTTCAGAGCAGATCCACAGAACACCAAGGAA	AACGAGACGGTCAATCGCGC	AACGAGACGGTCAATCGCGCTTTCAGAGCAGATCCACAGAACACCAAGGAA
Lamp3	AATGTCAAAATACATTTCTCTAGGCAAACACC	AACGAGACGGTCAATCGCGC	AACGAGACGGTCAATCGCGCAATGTCAAAATACATTTCTCTAGGCAAACACC
Lamp3	AGCTAGAAAATACTCAATATCTTCCTTAGTCT	AACGAGACGGTCAATCGCGC	AACGAGACGGTCAATCGCGCAGCTAGAAAATACTCAATATCTTCCTTAGTCT
Lamp3	CCCACAACACAGATGACGACCACGATGA	AACGAGACGGTCAATCGCGC	AACGAGACGGTCAATCGCGCCCCACAACACAGATGACGACCACGATGA
Lamp3	AAAATGTTTTGGGAAGGGTAGTCTGACCACCA	AACGAGACGGTCAATCGCGC	AACGAGACGGTCAATCGCGCAAAATGTTTTGGGAAGGGTAGTCTGACCACCA
Lamp3	TTTGATAGCCATGTAAAATTACAGTCAGGGAC	AACGAGACGGTCAATCGCGC	AACGAGACGGTCAATCGCGCTTTGATAGCCATGTAAAATTACAGTCAGGGAC
mPecam1	AAGATCAAGGTGCGCTTTAAGTGCTCGCT	AGTGAATTGCTGCGCATCGG	AGTGAATTGCTGCGCATCGGAAGATCAAGGTGCGCTTTAAGTGCTCGCT
mPecam1	TCAAGTGACTGGCCATTCCACGAGCAT	AGTGAATTGCTGCGCATCGG	AGTGAATTGCTGCGCATCGGTCAAGTGACTGGCCATTCCACGAGCAT
mPecam1	TGTGGGGGGGAAGGTCACACAGGGGAAC	AGTGAATTGCTGCGCATCGG	AGTGAATTGCTGCGCATCGGTGTGGGGGGGAAGGTCACACAGGGGAAC
mPecam1	GGCAAACCTGAGCAGCACTGTGTATTTC	AGTGAATTGCTGCGCATCGG	AGTGAATTGCTGCGCATCGGGGCAAACCTGAGCAGCACTGTGTATTTC
mPecam1	TTCAGCCTCAGAATATTCCAGGGCATTATT	AGTGAATTGCTGCGCATCGG	AGTGAATTGCTGCGCATCGGTTCAGCCTCAGAATATTCCAGGGCATTATT
mPecam1	AGAAATCTTCTCGCTGTTGGAGTTCAGAAGTG	AGTGAATTGCTGCGCATCGG	AGTGAATTGCTGCGCATCGGAGAAATCTTCTCGCTGTTGGAGTTCAGAAGTG
mPecam1	TAGCATTTGGCTGCAACTATTAAGGTGGCG	AGTGAATTGCTGCGCATCGG	AGTGAATTGCTGCGCATCGGTAGCATTTGGCTGCAACTATTAAGGTGGCG
mPecam1	AGCCCTTTCTTCCATGGGGCAAGGAAG	AGTGAATTGCTGCGCATCGG	AGTGAATTGCTGCGCATCGGAGCCCTTTCTTCCATGGGGCAAGGAAG
mPecam1	GTGGGAATGGCAATTATCCGCTCTGCA	AGTGAATTGCTGCGCATCGG	AGTGAATTGCTGCGCATCGGGTGGGAATGGCAATTATCCGCTCTGCA
mPecam1	GAGAGTCTGGAAGTCACTCTTTGCTTTCATAA	AGTGAATTGCTGCGCATCGG	AGTGAATTGCTGCGCATCGGGAGAGTCTGGAAGTCACTCTTTGCTTTCATAA
mPecam1	TGCCCGAGACGGAGCAGGACAGGTC	AGTGAATTGCTGCGCATCGG	AGTGAATTGCTGCGCATCGGTGCCCGAGACGGAGCAGGACAGGTC
mPecam1	TCACTTGAACTATGCACCTAATGTGCAGC	AGTGAATTGCTGCGCATCGG	AGTGAATTGCTGCGCATCGGTCACTTGAACTATGCACCTAATGTGCAGC
mPecam1	TCTGACTCCTGCAATTTGAATCCGGACA	AGTGAATTGCTGCGCATCGG	AGTGAATTGCTGCGCATCGGTCTGACTCCTGCAATTTGAATCCGGACA
mPecam1	ATGAGCACAAAGTTCTCGTTGGAGGTCTTATC	AGTGAATTGCTGCGCATCGG	AGTGAATTGCTGCGCATCGGATGAGCACAAAGTTCTCGTTGGAGGTCTTATC
mPecam1	GGAGGCTTGCATAGAGCACCAGCGTG	AGTGAATTGCTGCGCATCGG	AGTGAATTGCTGCGCATCGGGGAGGCTTGCATAGAGCACCAGCGTG
mPecam1	CGACTGAGGCCCACCTCAGCTGAAT	AGTGAATTGCTGCGCATCGG	AGTGAATTGCTGCGCATCGGCGACTGAGGCCCACCTCAGCTGAAT
mPecam1	GGCAGAATTCTCTTGCCTGCCACAGA	AGTGAATTGCTGCGCATCGG	AGTGAATTGCTGCGCATCGGGGCAGAATTCTCTTGCCTGCCACAGA
mPecam1	GGCCTGATATCTCCTCAGGAAATGACTG	AGTGAATTGCTGCGCATCGG	AGTGAATTGCTGCGCATCGGGGCCTGATATCTCCTCAGGAAATGACTG
mPecam1	CTTCCGGAGGGACCACTGAACCCAATG	AGTGAATTGCTGCGCATCGG	AGTGAATTGCTGCGCATCGGCTTCCGGAGGGACCACTGAACCCAATG
mPecam1	GCTCAGACCTTAGGAAACCGTTTCTTTAGTGG	AGTGAATTGCTGCGCATCGG	AGTGAATTGCTGCGCATCGGGCTCAGACCTTAGGAAACCGTTTCTTTAGTGG
mPecam1	TTCTTTGGGCCTTCGGCATGGAACGGAAA	AGTGAATTGCTGCGCATCGG	AGTGAATTGCTGCGCATCGGTTCTTTGGGCCTTCGGCATGGAACGGAAA
mPecam1	AGTTGCCATTGCTGGCTTGAGGTCTGT	AGTGAATTGCTGCGCATCGG	AGTGAATTGCTGCGCATCGGAGTTGCCATTGCTGGCTTGAGGTCTGT
mPecam1	AAGGGGGCTTCTGTGCAGGAGGACCC	AGTGAATTGCTGCGCATCGG	AGTGAATTGCTGCGCATCGGAAGGGGGCTTCTGTGCAGGAGGACCC
mPecam1	GCTTGGCCTGAAGGATTACTGCTTTCGG	AGTGAATTGCTGCGCATCGG	AGTGAATTGCTGCGCATCGGGCTTGGCCTGAAGGATTACTGCTTTCGG
mPecam1	CTCGCAATCCAGGAATCGGCTGCTC	AGTGAATTGCTGCGCATCGG	AGTGAATTGCTGCGCATCGGCTCGCAATCCAGGAATCGGCTGCTC
mPecam1	CTCGGGACATGGACGACCTCCCAGG	AGTGAATTGCTGCGCATCGG	AGTGAATTGCTGCGCATCGGCTCGGGACATGGACGACCTCCCAGG
mPecam1	CGTGCACTGCCTTGACTGTCTTAAGTTC	AGTGAATTGCTGCGCATCGG	AGTGAATTGCTGCGCATCGGCGTGCACTGCCTTGACTGTCTTAAGTTC
mPecam1	TTAAGGGAGCCTTCCGTTCTAGAGTATCTGT	AGTGAATTGCTGCGCATCGG	AGTGAATTGCTGCGCATCGGTTAAGGGAGCCTTCCGTTCTAGAGTATCTGT
mPecam1	TCCATGAGATTAGGGTCGACCTTCCGGA	AGTGAATTGCTGCGCATCGG	AGTGAATTGCTGCGCATCGGTCCATGAGATTAGGGTCGACCTTCCGGA
mPecam1	TCACTGTACACCGTCTCTGTGGCTC	AGTGAATTGCTGCGCATCGG	AGTGAATTGCTGCGCATCGGTCACTGTACACCGTCTCTGTGGCTC
mPecam1	GTTCCCAGAGCTTGGTGAGGCTCAAGG	AGTGAATTGCTGCGCATCGG	AGTGAATTGCTGCGCATCGGGTTCCCAGAGCTTGGTGAGGCTCAAGG
mPecam1	GGACACTTCCACTTCTGTGTATTCTACATC	AGTGAATTGCTGCGCATCGG	AGTGAATTGCTGCGCATCGGGGACACTTCCACTTCTGTGTATTCTACATC
mPecam1	TGTTCTGGGGGTCTTTATTTTGATTTATGGGT	AGTGAATTGCTGCGCATCGG	AGTGAATTGCTGCGCATCGGTGTTCTGGGGGTCTTTATTTTGATTTATGGGT
mPecam1	TAATGGCTGTTGGCTTCCACACTAGGC	AGTGAATTGCTGCGCATCGG	AGTGAATTGCTGCGCATCGGTAATGGCTGTTGGCTTCCACACTAGGC
mPecam1	CAGCTGGCCTGGACATCTCCACGGG	AGTGAATTGCTGCGCATCGG	AGTGAATTGCTGCGCATCGGCAGCTGGCCTGGACATCTCCACGGG
mPecam1	TCTGTTTGGCCTTGGCTTTCCTCAGGA	AGTGAATTGCTGCGCATCGG	AGTGAATTGCTGCGCATCGGTCTGTTTGGCCTTGGCTTTCCTCAGGA
mPecam1	TCTGACTGCAAGAGTGCTGCTTCGGG	AGTGAATTGCTGCGCATCGG	AGTGAATTGCTGCGCATCGGTCTGACTGCAAGAGTGCTGCTTCGGG
mPecam1	CTGGTCCTCATACTGCTGGCTCTGT	AGTGAATTGCTGCGCATCGG	AGTGAATTGCTGCGCATCGGCTGGTCCTCATACTGCTGGCTCTGT
mPecam1	GAGGCTGTACAGTAGTACTGTCCTTCCT	AGTGAATTGCTGCGCATCGG	AGTGAATTGCTGCGCATCGGGAGGCTGTACAGTAGTACTGTCCTTCCT
mPecam1	TGGGTGTCATTCACGACCGCTTGGTGG	AGTGAATTGCTGCGCATCGG	AGTGAATTGCTGCGCATCGGTGGGTGTCATTCACGACCGCTTGGTGG
mPecam1	TTCATCCACTGGGGCTATCACCCTG	AGTGAATTGCTGCGCATCGG	AGTGAATTGCTGCGCATCGGTTCATCCACTGGGGCTATCACCCTG
mPecam1	CCTCAGGATCTCGCTGAACACCGCG	AGTGAATTGCTGCGCATCGG	AGTGAATTGCTGCGCATCGGCCTCAGGATCTCGCTGAACACCGCG
mPecam1	GGTATTCCATGTCTCTGGTGGGCTTATC	AGTGAATTGCTGCGCATCGG	AGTGAATTGCTGCGCATCGGGGTATTCCATGTCTCTGGTGGGCTTATC
mPecam1	TGAATGTTGCTGGGTCATTGGAGGTCACC	AGTGAATTGCTGCGCATCGG	AGTGAATTGCTGCGCATCGGTGAATGTTGCTGGGTCATTGGAGGTCACC
mPecam1	TGGTAAGTGATGGGTGCAGTTCCATTTTCGGA	AGTGAATTGCTGCGCATCGG	AGTGAATTGCTGCGCATCGGTGGTAAGTGATGGGTGCAGTTCCATTTTCGGA
mPecam1	GGCAGCTGATGCCTATGGCATGTCC	AGTGAATTGCTGCGCATCGG	AGTGAATTGCTGCGCATCGGGGCAGCTGATGCCTATGGCATGTCC
mPecam1	GGGCTTCGAGAGCATTTCGCACACCT	AGTGAATTGCTGCGCATCGG	AGTGAATTGCTGCGCATCGGGGGCTTCGAGAGCATTTCGCACACCT
mPecam1	ATCGGTACCAGGCCGCTTCTCTTGA	AGTGAATTGCTGCGCATCGG	AGTGAATTGCTGCGCATCGGATCGGTACCAGGCCGCTTCTCTTGA
mPecam1	ACTTTGCCGATGCCTGCAGTACAGC	AGTGAATTGCTGCGCATCGG	AGTGAATTGCTGCGCATCGGACTTTGCCGATGCCTGCAGTACAGC
mPecam1	CCGCTGTCACTCTCCTCGGCGATCT	AGTGAATTGCTGCGCATCGG	AGTGAATTGCTGCGCATCGGCCGCTGTCACTCTCCTCGGCGATCT
mPecam1	TCCTTCTGGATGGTGAAGTTGGCTACAGG	AGTGAATTGCTGCGCATCGG	AGTGAATTGCTGCGCATCGGTCCTTCTGGATGGTGAAGTTGGCTACAGG
mPecam1	CTGTTATGTTGACCATGATGCTACTGGCT	AGTGAATTGCTGCGCATCGG	AGTGAATTGCTGCGCATCGGCTGTTATGTTGACCATGATGCTACTGGCT
mPecam1	GGAGATACGGTTTGATTCCACTTTGCAGGTG	AGTGAATTGCTGCGCATCGG	AGTGAATTGCTGCGCATCGGGGAGATACGGTTTGATTCCACTTTGCAGGTG
mPecam1	GTGTCCACTGTACTCGACCATGGCC	AGTGAATTGCTGCGCATCGG	AGTGAATTGCTGCGCATCGGGTGTCCACTGTACTCGACCATGGCC
mPecam1	GACTGAGTAGACAGCTTCACTGCTTTGC	AGTGAATTGCTGCGCATCGG	AGTGAATTGCTGCGCATCGGGACTGAGTAGACAGCTTCACTGCTTTGC
mPecam1	GGAGGTGGCTACAATCGCCTTGTCTTTTT	AGTGAATTGCTGCGCATCGG	AGTGAATTGCTGCGCATCGGGGAGGTGGCTACAATCGCCTTGTCTTTTT
mPecam1	TGCACGGTGACGTATTCACTCCTGATGG	AGTGAATTGCTGCGCATCGG	AGTGAATTGCTGCGCATCGGTGCACGGTGACGTATTCACTCCTGATGG
mPecam1	GTGGTCCTGCGCCTCAATGGGGAATT	AGTGAATTGCTGCGCATCGG	AGTGAATTGCTGCGCATCGGGTGGTCCTGCGCCTCAATGGGGAATT
mPecam1	GGGCTTGGATACGCCATGCACCTTC	AGTGAATTGCTGCGCATCGG	AGTGAATTGCTGCGCATCGGGGGCTTGGATACGCCATGCACCTTC
mPecam1	CTCGTACTCAATCGTGGTTTTTTCCTTGTTGT	AGTGAATTGCTGCGCATCGG	AGTGAATTGCTGCGCATCGGCTCGTACTCAATCGTGGTTTTTTCCTTGTTGT
mPecam1	AGCATCACTGTGCATTTGTACTTCCCG	AGTGAATTGCTGCGCATCGG	AGTGAATTGCTGCGCATCGGAGCATCACTGTGCATTTGTACTTCCCG
mPecam1	GCTCTCGGTGTGCTCCCTGGAGGTG	AGTGAATTGCTGCGCATCGG	AGTGAATTGCTGCGCATCGGGCTCTCGGTGTGCTCCCTGGAGGTG
mPecam1	GGTGGTGCTGATGTCCACAAGGCACT	AGTGAATTGCTGCGCATCGG	AGTGAATTGCTGCGCATCGGGGTGGTGCTGATGTCCACAAGGCACT
mPecam1	AGGGTCAGTTGCTGCCCATTCATCAC	AGTGAATTGCTGCGCATCGG	AGTGAATTGCTGCGCATCGGAGGGTCAGTTGCTGCCCATTCATCAC
mPecam1	CCCATGATGGCAGGCTTTCCATATGG	AGTGAATTGCTGCGCATCGG	AGTGAATTGCTGCGCATCGGCCCATGATGGCAGGCTTTCCATATGG
mPecam1	GCTGTTGATGGTGAAGGAGTTTTCCTCAGC	AGTGAATTGCTGCGCATCGG	AGTGAATTGCTGCGCATCGGGCTGTTGATGGTGAAGGAGTTTTCCTCAGC
mPecam1	TCCCAGAGCCAGGAGCATCTTGTCT	AGTGAATTGCTGCGCATCGG	AGTGAATTGCTGCGCATCGGTCCCAGAGCCAGGAGCATCTTGTCT
mPecam1	AGTTCTGTCTTCCGGCCATGCCTCA	AGTGAATTGCTGCGCATCGG	AGTGAATTGCTGCGCATCGGAGTTCTGTCTTCCGGCCATGCCTCA
mPecam1	AGCTCTGGTACTTGTCAGGTAATGGCGG	AGTGAATTGCTGCGCATCGG	AGTGAATTGCTGCGCATCGGAGCTCTGGTACTTGTCAGGTAATGGCGG
mPecam1	GGAGAAGGCGAGGAGGGTTAGGTATAGTACAC	AGTGAATTGCTGCGCATCGG	AGTGAATTGCTGCGCATCGGGGAGAAGGCGAGGAGGGTTAGGTATAGTACAC
mPtprb	GATACACATATTGACACTCGGTCTGGACC	AAGTTCAACGGGACCGTGGC	AAGTTCAACGGGACCGTGGCGATACACATATTGACACTCGGTCTGGACC
mPtprb	GTCTGGCCACACCGTGTAGTGAAAGTGAC	AAGTTCAACGGGACCGTGGC	AAGTTCAACGGGACCGTGGCGTCTGGCCACACCGTGTAGTGAAAGTGAC
mPtprb	TGCATATCTTAAACTCCCTGATGGTCCA	AAGTTCAACGGGACCGTGGC	AAGTTCAACGGGACCGTGGCTGCATATCTTAAACTCCCTGATGGTCCA
mPtprb	CGGGGAGCACGGACTCCGAGACCAT	AAGTTCAACGGGACCGTGGC	AAGTTCAACGGGACCGTGGCCGGGGAGCACGGACTCCGAGACCAT
mPtprb	GTAGGATGAGATCACCGTAGTAGAGGGGGTC	AAGTTCAACGGGACCGTGGC	AAGTTCAACGGGACCGTGGCGTAGGATGAGATCACCGTAGTAGAGGGGGTC
mPtprb	ACGCCATCTTCCAGAAGTCATCCTTGG	AAGTTCAACGGGACCGTGGC	AAGTTCAACGGGACCGTGGCACGCCATCTTCCAGAAGTCATCCTTGG
mPtprb	AGCGGTCCATCACAGAATTTCTGCTGAC	AAGTTCAACGGGACCGTGGC	AAGTTCAACGGGACCGTGGCAGCGGTCCATCACAGAATTTCTGCTGAC
mPtprb	TCTCTGCTCCAAGCTTAATGTTGAAACTTTTA	AAGTTCAACGGGACCGTGGC	AAGTTCAACGGGACCGTGGCTCTCTGCTCCAAGCTTAATGTTGAAACTTTTA
mPtprb	TTTGCTGATTAGCACATCCTTTTCATTCACA	AAGTTCAACGGGACCGTGGC	AAGTTCAACGGGACCGTGGCTTTGCTGATTAGCACATCCTTTTCATTCACA
mPtprb	CTTGATGGACACCAGGTACCTCTTATGAG	AAGTTCAACGGGACCGTGGC	AAGTTCAACGGGACCGTGGCCTTGATGGACACCAGGTACCTCTTATGAG
mPtprb	TCACAGACCCAGAAATTGGTTTGCTGTAGGT	AAGTTCAACGGGACCGTGGC	AAGTTCAACGGGACCGTGGCTCACAGACCCAGAAATTGGTTTGCTGTAGGT
mPtprb	CATCTCCAGGGAACCACTGCAGCTC	AAGTTCAACGGGACCGTGGC	AAGTTCAACGGGACCGTGGCCATCTCCAGGGAACCACTGCAGCTC
mPtprb	GAGGCTGGGCTCCAGCTGAACCACA	AAGTTCAACGGGACCGTGGC	AAGTTCAACGGGACCGTGGCGAGGCTGGGCTCCAGCTGAACCACA
mPtprb	GAGATGGTTCACGGCAGCAGGAACTGTTC	AAGTTCAACGGGACCGTGGC	AAGTTCAACGGGACCGTGGCGAGATGGTTCACGGCAGCAGGAACTGTTC
mPtprb	TGAAGAGTCCTGTCTGGGTTGTAGAGGAAGAT	AAGTTCAACGGGACCGTGGC	AAGTTCAACGGGACCGTGGCTGAAGAGTCCTGTCTGGGTTGTAGAGGAAGAT
mPtprb	CCCATTCTCGTTTAGAAGCAGGATATCGTATC	AAGTTCAACGGGACCGTGGC	AAGTTCAACGGGACCGTGGCCCCATTCTCGTTTAGAAGCAGGATATCGTATC
mPtprb	CTTACTGTTAAGGAATTACTGCTGTATGCATT	AAGTTCAACGGGACCGTGGC	AAGTTCAACGGGACCGTGGCCTTACTGTTAAGGAATTACTGCTGTATGCATT
mPtprb	TGAACTTATACTCAGTTGCTGTGTTCACAAGG	AAGTTCAACGGGACCGTGGC	AAGTTCAACGGGACCGTGGCTGAACTTATACTCAGTTGCTGTGTTCACAAGG
mPtprb	CTGGACCTCGTACTGATCAACATCCC	AAGTTCAACGGGACCGTGGC	AAGTTCAACGGGACCGTGGCCTGGACCTCGTACTGATCAACATCCC
mPtprb	TTGGCTCTTGACCAAGTCACATGGAGATC	AAGTTCAACGGGACCGTGGC	AAGTTCAACGGGACCGTGGCTTGGCTCTTGACCAAGTCACATGGAGATC
mPtprb	TCAAAGTCTCCAGTGGCATGCACCCA	AAGTTCAACGGGACCGTGGC	AAGTTCAACGGGACCGTGGCTCAAAGTCTCCAGTGGCATGCACCCA
mPtprb	ACACCTTTAAGTAGTCGCTTCTGGCAGAGT	AAGTTCAACGGGACCGTGGC	AAGTTCAACGGGACCGTGGCACACCTTTAAGTAGTCGCTTCTGGCAGAGT
mPtprb	ATGATGAGGAACTGATCCACCTTGCCC	AAGTTCAACGGGACCGTGGC	AAGTTCAACGGGACCGTGGCATGATGAGGAACTGATCCACCTTGCCC
mPtprb	GTGGGAGAGGCTCACCACGTAGTGATC	AAGTTCAACGGGACCGTGGC	AAGTTCAACGGGACCGTGGCGTGGGAGAGGCTCACCACGTAGTGATC
mPtprb	GGTATCACTGGAAACACTCTCGTTCTTGAC	AAGTTCAACGGGACCGTGGC	AAGTTCAACGGGACCGTGGCGGTATCACTGGAAACACTCTCGTTCTTGAC
mPtprb	CTTTGGAGAGTGACTTGTGGATGACCAAGAGC	AAGTTCAACGGGACCGTGGC	AAGTTCAACGGGACCGTGGCCTTTGGAGAGTGACTTGTGGATGACCAAGAGC
mPtprb	TCTGTCCATCAACGAAATGATGTATTTCTCC	AAGTTCAACGGGACCGTGGC	AAGTTCAACGGGACCGTGGCTCTGTCCATCAACGAAATGATGTATTTCTCC
mPtprb	AAGCTGGAGGACAGCCAGGGGTACTGT	AAGTTCAACGGGACCGTGGC	AAGTTCAACGGGACCGTGGCAAGCTGGAGGACAGCCAGGGGTACTGT
mPtprb	CTGTGGTGTTGAGCAAGACCAAGGATTCATTG	AAGTTCAACGGGACCGTGGC	AAGTTCAACGGGACCGTGGCCTGTGGTGTTGAGCAAGACCAAGGATTCATTG
mPtprb	AGCAGGGGGCGTCCAGTTCACTGTAAAG	AAGTTCAACGGGACCGTGGC	AAGTTCAACGGGACCGTGGCAGCAGGGGGCGTCCAGTTCACTGTAAAG
mPtprb	GCTGACTTCTCAGCAGAGAGCTCACC	AAGTTCAACGGGACCGTGGC	AAGTTCAACGGGACCGTGGCGCTGACTTCTCAGCAGAGAGCTCACC
mPtprb	AGATGCAGCTGATGGTCACTTGGTAAAGC	AAGTTCAACGGGACCGTGGC	AAGTTCAACGGGACCGTGGCAGATGCAGCTGATGGTCACTTGGTAAAGC
mPtprb	CTTCACATTTAGAGAGGTCAACCTCCCGT	AAGTTCAACGGGACCGTGGC	AAGTTCAACGGGACCGTGGCCTTCACATTTAGAGAGGTCAACCTCCCGT
mPtprb	ATTAGCACCAGCCTGTATTGTTCCACAT	AAGTTCAACGGGACCGTGGC	AAGTTCAACGGGACCGTGGCATTAGCACCAGCCTGTATTGTTCCACAT
mPtprb	AAAGGAGCGCTTTTCTCCCGAAACAGCTG	AAGTTCAACGGGACCGTGGC	AAGTTCAACGGGACCGTGGCAAAGGAGCGCTTTTCTCCCGAAACAGCTG
mPtprb	ATGGCAACTTTGTAACTGTTACCCTCAGTG	AAGTTCAACGGGACCGTGGC	AAGTTCAACGGGACCGTGGCATGGCAACTTTGTAACTGTTACCCTCAGTG
mPtprb	GGAGACTTTTCCAGAAGAGGGAGTCCACCG	AAGTTCAACGGGACCGTGGC	AAGTTCAACGGGACCGTGGCGGAGACTTTTCCAGAAGAGGGAGTCCACCG
mPtprb	GCACGACGCTCAGTGTTATCCACAAGG	AAGTTCAACGGGACCGTGGC	AAGTTCAACGGGACCGTGGCGCACGACGCTCAGTGTTATCCACAAGG
mPtprb	TTAATGTCTCGAGTAGATTGCATCTCTGTGAT	AAGTTCAACGGGACCGTGGC	AAGTTCAACGGGACCGTGGCTTAATGTCTCGAGTAGATTGCATCTCTGTGAT
mPtprb	GGTTCTCTTGCTCGTTCCGCAGTTTCTT	AAGTTCAACGGGACCGTGGC	AAGTTCAACGGGACCGTGGCGGTTCTCTTGCTCGTTCCGCAGTTTCTT
mPtprb	CTCTGAGGACGTCTCTTACACACTGATG	AAGTTCAACGGGACCGTGGC	AAGTTCAACGGGACCGTGGCCTCTGAGGACGTCTCTTACACACTGATG
mPtprb	GTGAACCCTGTGGAGTCTTAGGTCATGCA	AAGTTCAACGGGACCGTGGC	AAGTTCAACGGGACCGTGGCGTGAACCCTGTGGAGTCTTAGGTCATGCA
mPtprb	GTCCAACTGCTGGAGGATCCGGTCC	AAGTTCAACGGGACCGTGGC	AAGTTCAACGGGACCGTGGCGTCCAACTGCTGGAGGATCCGGTCC
mPtprb	GGCAACGAACGTCCCTGTTCTGCCC	AAGTTCAACGGGACCGTGGC	AAGTTCAACGGGACCGTGGCGGCAACGAACGTCCCTGTTCTGCCC
mPtprb	ACCAGCGCTGCAGTGCACTACGGTG	AAGTTCAACGGGACCGTGGC	AAGTTCAACGGGACCGTGGCACCAGCGCTGCAGTGCACTACGGTG
mPtprb	GTCCCTGACTGTCCTCACAAATTGGATC	AAGTTCAACGGGACCGTGGC	AAGTTCAACGGGACCGTGGCGTCCCTGACTGTCCTCACAAATTGGATC
mPtprb	ATGAGTCTGTGTGCATCCAACTGTTCTTC	AAGTTCAACGGGACCGTGGC	AAGTTCAACGGGACCGTGGCATGAGTCTGTGTGCATCCAACTGTTCTTC
mPtprb	GGTCTGCTGGCCAGTAATGGTCACAC	AAGTTCAACGGGACCGTGGC	AAGTTCAACGGGACCGTGGCGGTCTGCTGGCCAGTAATGGTCACAC
mPtprb	ACCATGACGATGTTGTGAACGTTCTGCTC	AAGTTCAACGGGACCGTGGC	AAGTTCAACGGGACCGTGGCACCATGACGATGTTGTGAACGTTCTGCTC
mPtprb	CCTGGAAGCGGTCCCTGAGTGGCGA	AAGTTCAACGGGACCGTGGC	AAGTTCAACGGGACCGTGGCCCTGGAAGCGGTCCCTGAGTGGCGA
mPtprb	TATTCTCGTCTGAAGTTGTTACCGGGGATGTA	AAGTTCAACGGGACCGTGGC	AAGTTCAACGGGACCGTGGCTATTCTCGTCTGAAGTTGTTACCGGGGATGTA
mPtprb	TGGCGTTGATGTAGTCAGAGCAAGGGTCGT	AAGTTCAACGGGACCGTGGC	AAGTTCAACGGGACCGTGGCTGGCGTTGATGTAGTCAGAGCAAGGGTCGT
mPtprb	TCGACATTGCAGAGCTTCACTCTTGAGG	AAGTTCAACGGGACCGTGGC	AAGTTCAACGGGACCGTGGCTCGACATTGCAGAGCTTCACTCTTGAGG
mPtprb	AAGGCAATATGTTGTTGTATCGATTTTTCCCT	AAGTTCAACGGGACCGTGGC	AAGTTCAACGGGACCGTGGCAAGGCAATATGTTGTTGTATCGATTTTTCCCT
mPtprb	TGGCTTCTACCCACGTCTTTTAAGTCCT	AAGTTCAACGGGACCGTGGC	AAGTTCAACGGGACCGTGGCTGGCTTCTACCCACGTCTTTTAAGTCCT
mPtprb	TATTCCTTGGATAGAAGGTAGTTGGAGTCTGC	AAGTTCAACGGGACCGTGGC	AAGTTCAACGGGACCGTGGCTATTCCTTGGATAGAAGGTAGTTGGAGTCTGC
mPtprb	GATCTTTATGGGGCAAGAAGTTTTCCGGTTGC	AAGTTCAACGGGACCGTGGC	AAGTTCAACGGGACCGTGGCGATCTTTATGGGGCAAGAAGTTTTCCGGTTGC
mPtprb	GCCGGTCCCTACGAATGCTGAGCCG	AAGTTCAACGGGACCGTGGC	AAGTTCAACGGGACCGTGGCGCCGGTCCCTACGAATGCTGAGCCG
mPtprb	CAGATGGCCTTTCCCTGCTGTGGCT	AAGTTCAACGGGACCGTGGC	AAGTTCAACGGGACCGTGGCCAGATGGCCTTTCCCTGCTGTGGCT
mPtprb	TATCCGAGTAGAGAGGTTTGGTGAACTCTTTC	AAGTTCAACGGGACCGTGGC	AAGTTCAACGGGACCGTGGCTATCCGAGTAGAGAGGTTTGGTGAACTCTTTC
mPtprb	GTCCTCGTCAAATAGCTGTGTAAAAGCCCG	AAGTTCAACGGGACCGTGGC	AAGTTCAACGGGACCGTGGCGTCCTCGTCAAATAGCTGTGTAAAAGCCCG
mPtprb	TGCTGATTCTGTAGGCGGTGTGTGGCT	AAGTTCAACGGGACCGTGGC	AAGTTCAACGGGACCGTGGCTGCTGATTCTGTAGGCGGTGTGTGGCT
mPtprb	GGATCACATTTGCCACCGAGGCTGTC	AAGTTCAACGGGACCGTGGC	AAGTTCAACGGGACCGTGGCGGATCACATTTGCCACCGAGGCTGTC
mPtprb	ACTGCTGTCGGGACTTTCAGCACATTTG	AAGTTCAACGGGACCGTGGC	AAGTTCAACGGGACCGTGGCACTGCTGTCGGGACTTTCAGCACATTTG
mPtprb	GCGTTGTGTCTGTACTCCAGGTAGGAAGG	AAGTTCAACGGGACCGTGGC	AAGTTCAACGGGACCGTGGCGCGTTGTGTCTGTACTCCAGGTAGGAAGG
mPtprb	GAGGGTGCTGCTGTTCTGGCTTCAAC	AAGTTCAACGGGACCGTGGC	AAGTTCAACGGGACCGTGGCGAGGGTGCTGCTGTTCTGGCTTCAAC
mPtprb	CTGTCGGCCTCTCTCACCACCACAG	AAGTTCAACGGGACCGTGGC	AAGTTCAACGGGACCGTGGCCTGTCGGCCTCTCTCACCACCACAG
mPtprb	AAGTATTTAACCGCTCCGTTGGTGTCGCT	AAGTTCAACGGGACCGTGGC	AAGTTCAACGGGACCGTGGCAAGTATTTAACCGCTCCGTTGGTGTCGCT
mPtprb	CTATCATGGTGATGGTGCTATCTTCAACC	AAGTTCAACGGGACCGTGGC	AAGTTCAACGGGACCGTGGCCTATCATGGTGATGGTGCTATCTTCAACC
mPtprb	CTCACTGGTCATGCCGGCCGACTGC	AAGTTCAACGGGACCGTGGC	AAGTTCAACGGGACCGTGGCCTCACTGGTCATGCCGGCCGACTGC
mPdgfra	TTACAGGAAGCTGTCCTCCACCAGGTC	TCTGTTTGACGCGCTGGACG	TCTGTTTGACGCGCTGGACGTTACAGGAAGCTGTCCTCCACCAGGTC
mPdgfra	TGATGAAGGTGGAACTACTGGAACCTGTCT	TCTGTTTGACGCGCTGGACG	TCTGTTTGACGCGCTGGACGTGATGAAGGTGGAACTACTGGAACCTGTCT
mPdgfra	GTGACACCGATGTACGCATTATCAGAGTCC	TCTGTTTGACGCGCTGGACG	TCTGTTTGACGCGCTGGACGGTGACACCGATGTACGCATTATCAGAGTCC
mPdgfra	CTCTTTAGGAAGTCCAGGTGAATCTTTTCATA	TCTGTTTGACGCGCTGGACG	TCTGTTTGACGCGCTGGACGCTCTTTAGGAAGTCCAGGTGAATCTTTTCATA
mPdgfra	CACTATCTCGCTGAGGTGGTAGAAGGAGGG	TCTGTTTGACGCGCTGGACG	TCTGTTTGACGCGCTGGACGCACTATCTCGCTGAGGTGGTAGAAGGAGGG
mPdgfra	GCACCATGATCTCATAGACTTCACTGGT	TCTGTTTGACGCGCTGGACG	TCTGTTTGACGCGCTGGACGGCACCATGATCTCATAGACTTCACTGGT
mPdgfra	AAGTACTGCCTTTTGACACGTAGTTGGAATCG	TCTGTTTGACGCGCTGGACG	TCTGTTTGACGCGCTGGACGAAGTACTGCCTTTTGACACGTAGTTGGAATCG
mPdgfra	CAAAGTCAGACCCTCGGAGTCATCGTCC	TCTGTTTGACGCGCTGGACG	TCTGTTTGACGCGCTGGACGCAAAGTCAGACCCTCGGAGTCATCGTCC
mPdgfra	GAGCATCTTCACAGCCACCTTCATTAC	TCTGTTTGACGCGCTGGACG	TCTGTTTGACGCGCTGGACGGAGCATCTTCACAGCCACCTTCATTAC
mPdgfra	GTTGGGACCGGCTTAATCCATAAGCTGTA	TCTGTTTGACGCGCTGGACG	TCTGTTTGACGCGCTGGACGGTTGGGACCGGCTTAATCCATAAGCTGTA
mPdgfra	TTCGACCACTTTCCCAAATGCACCGGA	TCTGTTTGACGCGCTGGACG	TCTGTTTGACGCGCTGGACGTTCGACCACTTTCCCAAATGCACCGGA
mPdgfra	GAGCCATGGTGGTCATCTACGAGATCC	TCTGTTTGACGCGCTGGACG	TCTGTTTGACGCGCTGGACGGAGCCATGGTGGTCATCTACGAGATCC
mPdgfra	ACTATAATGGTGTAATGGCCACTGTCTTCT	TCTGTTTGACGCGCTGGACG	TCTGTTTGACGCGCTGGACGACTATAATGGTGTAATGGCCACTGTCTTCT
mPdgfra	GGTAGGCCTGCACCTCCACCACGAA	TCTGTTTGACGCGCTGGACG	TCTGTTTGACGCGCTGGACGGGTAGGCCTGCACCTCCACCACGAA
mPdgfra	CTGGCCAAAGGTGGGCTCAATCTCGAC	TCTGTTTGACGCGCTGGACG	TCTGTTTGACGCGCTGGACGCTGGCCAAAGGTGGGCTCAATCTCGAC
mPdgfra	AGCCTTTCTCGTGGACAGAAATGGTGACT	TCTGTTTGACGCGCTGGACG	TCTGTTTGACGCGCTGGACGAGCCTTTCTCGTGGACAGAAATGGTGACT
mPdgfra	GGTCAACGACCTCGTTGTTAAAGACGGCAC	TCTGTTTGACGCGCTGGACG	TCTGTTTGACGCGCTGGACGGGTCAACGACCTCGTTGTTAAAGACGGCAC
mPdgfra	GATTCAGTTCTGACGTTGCTTTCAAGGCATAA	TCTGTTTGACGCGCTGGACG	TCTGTTTGACGCGCTGGACGGATTCAGTTCTGACGTTGCTTTCAAGGCATAA
mPdgfra	TTGACGGTGGCCTCACAGATGTAAGGC	TCTGTTTGACGCGCTGGACG	TCTGTTTGACGCGCTGGACGTTGACGGTGGCCTCACAGATGTAAGGC
mPdgfra	TGCTGTCATAGGAGGCAGGCACCAG	TCTGTTTGACGCGCTGGACG	TCTGTTTGACGCGCTGGACGTGCTGTCATAGGAGGCAGGCACCAG
mPdgfra	CTGGGTCTGGTACATAGATGTAAATGTGCCT	TCTGTTTGACGCGCTGGACG	TCTGTTTGACGCGCTGGACGCTGGGTCTGGTACATAGATGTAAATGTGCCT
mPdgfra	TGTCCTCGATGGTCTCGTCCTCTCT	TCTGTTTGACGCGCTGGACG	TCTGTTTGACGCGCTGGACGTGTCCTCGATGGTCTCGTCCTCTCT
mPdgfra	ATGGCACTCTCTTCCGAAGTCTGTGAG	TCTGTTTGACGCGCTGGACG	TCTGTTTGACGCGCTGGACGATGGCACTCTCTTCCGAAGTCTGTGAG
mPdgfra	GTGTCTGTTCCTCTTGCCCAGGTCTT	TCTGTTTGACGCGCTGGACG	TCTGTTTGACGCGCTGGACGGTGTCTGTTCCTCTTGCCCAGGTCTT
mPdgfra	TCCTCTGGAACAGGGTCAATGTCTGGC	TCTGTTTGACGCGCTGGACG	TCTGTTTGACGCGCTGGACGTCCTCTGGAACAGGGTCAATGTCTGGC
mPdgfra	GGGGATGATGTAGCCACTGTCAGCGC	TCTGTTTGACGCGCTGGACG	TCTGTTTGACGCGCTGGACGGGGGATGATGTAGCCACTGTCAGCGC
mPdgfra	AGTCTCTGTTCGTCCAGGCCACCTT	TCTGTTTGACGCGCTGGACG	TCTGTTTGACGCGCTGGACGAGTCTCTGTTCGTCCAGGCCACCTT
mPdgfra	CAGTCCTTCAGCTTATCCTCTTCATTTTTGT	TCTGTTTGACGCGCTGGACG	TCTGTTTGACGCGCTGGACGCAGTCCTTCAGCTTATCCTCTTCATTTTTGT
mPdgfra	TCTTCTTGTATTGTCCCGGCAACAGGTTC	TCTGTTTGACGCGCTGGACG	TCTGTTTGACGCGCTGGACGTCTTCTTGTATTGTCCCGGCAACAGGTTC
mPdgfra	TCTTCTCGGGCTCACTGTTCCAGCA	TCTGTTTGACGCGCTGGACG	TCTGTTTGACGCGCTGGACGTCTTCTCGGGCTCACTGTTCCAGCA
mPdgfra	CATGGTCAGGTTTGGCCATCCGGTATC	TCTGTTTGACGCGCTGGACG	TCTGTTTGACGCGCTGGACGCATGGTCAGGTTTGGCCATCCGGTATC
mPdgfra	TCAGCGTGGTGTAGAGGTTGTCGAAGATGCT	TCTGTTTGACGCGCTGGACG	TCTGTTTGACGCGCTGGACGTCAGCGTGGTGTAGAGGTTGTCGAAGATGCT
mPdgfra	CGGGTGCCATCCACTTCACAGGCAG	TCTGTTTGACGCGCTGGACG	TCTGTTTGACGCGCTGGACGCGGGTGCCATCCACTTCACAGGCAG
mPdgfra	CATGATGTCTCTGGCCAGGCCAAAATC	TCTGTTTGACGCGCTGGACG	TCTGTTTGACGCGCTGGACGCATGATGTCTCTGGCCAGGCCAAAATC
mPdgfra	AGATCTTCACAATTTTTCCTTGCGCCAGG	TCTGTTTGACGCGCTGGACG	TCTGTTTGACGCGCTGGACGAGATCTTCACAATTTTTCCTTGCGCCAGG
mPdgfra	AAGGAGGTTTTTGACTTCTGAGTCTAGCATGG	TCTGTTTGACGCGCTGGACG	TCTGTTTGACGCGCTGGACGAAGGAGGTTTTTGACTTCTGAGTCTAGCATGG
mPdgfra	TTCTTCTTGTAGGAGGCTGGCCGATCGT	TCTGTTTGACGCGCTGGACG	TCTGTTTGACGCGCTGGACGTTCTTCTTGTAGGAGGCTGGCCGATCGT
mPdgfra	CTTTCCTTTCAAGCATGGGGACATACTGTG	TCTGTTTGACGCGCTGGACG	TCTGTTTGACGCGCTGGACGCTTTCCTTTCAAGCATGGGGACATACTGTG
mPdgfra	GTATCAGCTTGCTTCATGTCCATGTAGTC	TCTGTTTGACGCGCTGGACG	TCTGTTTGACGCGCTGGACGGTATCAGCTTGCTTCATGTCCATGTAGTC
mPdgfra	TTTCTTCGGCTTCTCTGGGTGTTGGCT	TCTGTTTGACGCGCTGGACG	TCTGTTTGACGCGCTGGACGTTTCTTCGGCTTCTCTGGGTGTTGGCT
mPdgfra	TGAAGCTATCTCTGTTCTTATGCAAGTAGTTG	TCTGTTTGACGCGCTGGACG	TCTGTTTGACGCGCTGGACGTGAAGCTATCTCTGTTCTTATGCAAGTAGTTG
mPdgfra	TAAATGGGACCTGACTTGGTGCAGGCTC	TCTGTTTGACGCGCTGGACG	TCTGTTTGACGCGCTGGACGTAAATGGGACCTGACTTGGTGCAGGCTC
mPdgfra	TGCTTTTCACTAGACCTGGCTGTGGGT	TCTGTTTGACGCGCTGGACG	TCTGTTTGACGCGCTGGACGTGCTTTTCACTAGACCTGGCTGTGGGT
mPdgfra	CTCGGGAATTCCCATCTGGAGTCGTAAGG	TCTGTTTGACGCGCTGGACG	TCTGTTTGACGCGCTGGACGCTCGGGAATTCCCATCTGGAGTCGTAAGG
mPdgfra	GTCCATCGGGGCTGATTGACTCGATAAC	TCTGTTTGACGCGCTGGACG	TCTGTTTGACGCGCTGGACGGTCCATCGGGGCTGATTGACTCGATAAC
mPdgfra	TCCAGCGAATTTCATACCGTGGTTTCTGC	TCTGTTTGACGCGCTGGACG	TCTGTTTGACGCGCTGGACGTCCAGCGAATTTCATACCGTGGTTTCTGC
mPdgfra	GTGGGAGCCACCAGCTTCAGCTCAC	TCTGTTTGACGCGCTGGACG	TCTGTTTGACGCGCTGGACGGTGGGAGCCACCAGCTTCAGCTCAC
mPdgfra	GCCACAACGCTGAGGTTGTTCTTTGCC	TCTGTTTGACGCGCTGGACG	TCTGTTTGACGCGCTGGACGGCCACAACGCTGAGGTTGTTCTTTGCC
mPdgfra	GCATCGAACTGCGATGGTCTCTTCCA	TCTGTTTGACGCGCTGGACG	TCTGTTTGACGCGCTGGACGGCATCGAACTGCGATGGTCTCTTCCA
mPdgfra	TTGGCGAAGGACACTCGTCCCTCCA	TCTGTTTGACGCGCTGGACG	TCTGTTTGACGCGCTGGACGTTGGCGAAGGACACTCGTCCCTCCA
mPdgfra	GTCGATTTCTGGAAGAGGGGTGCCTTCGG	TCTGTTTGACGCGCTGGACG	TCTGTTTGACGCGCTGGACGGTCGATTTCTGGAAGAGGGGTGCCTTCGG
mPdgfra	ACGTGTAACTCTTCACGTCATCCTCATTTT	TCTGTTTGACGCGCTGGACG	TCTGTTTGACGCGCTGGACGACGTGTAACTCTTCACGTCATCCTCATTTT
mPdgfra	CTTAGCCCGGATCAGCTTTAATTTGCTCT	TCTGTTTGACGCGCTGGACG	TCTGTTTGACGCGCTGGACGCTTAGCCCGGATCAGCTTTAATTTGCTCT
mPdgfra	TACCTTGTTTCCTGACTCTTCTGTACATC	TCTGTTTGACGCGCTGGACG	TCTGTTTGACGCGCTGGACGTACCTTGTTTCCTGACTCTTCTGTACATC
mPdgfra	TGGTGATCTCGGTGAGATTCTCTATCAGAGT	TCTGTTTGACGCGCTGGACG	TCTGTTTGACGCGCTGGACGTGGTGATCTCGGTGAGATTCTCTATCAGAGT
mPdgfra	AGTTGTCCTTCAGCCACGATATCCTGG	TCTGTTTGACGCGCTGGACG	TCTGTTTGACGCGCTGGACGAGTTGTCCTTCAGCCACGATATCCTGG
mPdgfra	CTCTGACTTCGTGCAAGTTGACAGCTTCC	TCTGTTTGACGCGCTGGACG	TCTGTTTGACGCGCTGGACGCTCTGACTTCGTGCAAGTTGACAGCTTCC
mPdgfra	CTTCATTTCCTTGACCTCTTTAGTGGCC	TCTGTTTGACGCGCTGGACG	TCTGTTTGACGCGCTGGACGCTTCATTTCCTTGACCTCTTTAGTGGCC
mPdgfra	GTCCTTCACCGTGGCCTTGGGGACG	TCTGTTTGACGCGCTGGACG	TCTGTTTGACGCGCTGGACGGTCCTTCACCGTGGCCTTGGGGACG
mPdgfra	TCTCACTTCTCCAGGGTAAGTCCACTG	TCTGTTTGACGCGCTGGACG	TCTGTTTGACGCGCTGGACGTCTCACTTCTCCAGGGTAAGTCCACTG
mPdgfra	TACACAGTCTGGCGTGCGTCCATCTC	TCTGTTTGACGCGCTGGACG	TCTGTTTGACGCGCTGGACGTACACAGTCTGGCGTGCGTCCATCTC
mPdgfra	ATTAAACTCGCTGGTCTTGAACGTCCTCC	TCTGTTTGACGCGCTGGACG	TCTGTTTGACGCGCTGGACGATTAAACTCGCTGGTCTTGAACGTCCTCC
mPdgfra	CACGCTGAAGGTTCCGTTGAAGCCCTG	TCTGTTTGACGCGCTGGACG	TCTGTTTGACGCGCTGGACGCACGCTGAAGGTTCCGTTGAAGCCCTG
mPdgfra	TCCCGTTATTGTGCAAGGTTACTTGAGTCTC	TCTGTTTGACGCGCTGGACG	TCTGTTTGACGCGCTGGACGTCCCGTTATTGTGCAAGGTTACTTGAGTCTC
mPdgfra	GATCTGTGGTGCGGCAAGGTATGATGGC	TCTGTTTGACGCGCTGGACG	TCTGTTTGACGCGCTGGACGGATCTGTGGTGCGGCAAGGTATGATGGC
mPdgfra	CTTCGATCTCACTCTCATCCGTCTGAG	TCTGTTTGACGCGCTGGACG	TCTGTTTGACGCGCTGGACGCTTCGATCTCACTCTCATCCGTCTGAG
mPdgfra	TGGTTGTAGTAGCAAGTGTACCATCCGGTGT	TCTGTTTGACGCGCTGGACG	TCTGTTTGACGCGCTGGACGTGGTTGTAGTAGCAAGTGTACCATCCGGTGT
mPdgfra	GCTGCGGAGGCGTTAACCACTTCCAG	TCTGTTTGACGCGCTGGACG	TCTGTTTGACGCGCTGGACGGCTGCGGAGGCGTTAACCACTTCCAG
mPdgfra	CTGTGACAAAGAGGCCACTGTTGTTCTCC	TCTGTTTGACGCGCTGGACG	TCTGTTTGACGCGCTGGACGCTGTGACAAAGAGGCCACTGTTGTTCTCC
mPdgfra	ACTTCTGATTTCCACGTTGGGGTCGTCTT	TCTGTTTGACGCGCTGGACG	TCTGTTTGACGCGCTGGACGACTTCTGATTTCCACGTTGGGGTCGTCTT
mChil3	CTTATTTCTATTATTCTCCATGGAAGCATGAT	GCAAGGGACGCTCGTTACGG	GCAAGGGACGCTCGTTACGGCTTATTTCTATTATTCTCCATGGAAGCATGAT
mChil3	TCAATAAGGGCCCTTGCAACTTGCACT	GCAAGGGACGCTCGTTACGG	GCAAGGGACGCTCGTTACGGTCAATAAGGGCCCTTGCAACTTGCACT
mChil3	CTGAGCCTTCAACTTGAAGCTCCTGAC	GCAAGGGACGCTCGTTACGG	GCAAGGGACGCTCGTTACGGCTGAGCCTTCAACTTGAAGCTCCTGAC
mChil3	GTACTAATTGTAGGGGCACCAATTCCAGTC	GCAAGGGACGCTCGTTACGG	GCAAGGGACGCTCGTTACGGGTACTAATTGTAGGGGCACCAATTCCAGTC
mChil3	AGACTGAGACAGTTCAGGGATCTTGTACCC	GCAAGGGACGCTCGTTACGG	GCAAGGGACGCTCGTTACGGAGACTGAGACAGTTCAGGGATCTTGTACCC
mChil3	GGAAGTGAGTAGCAGCCTTGGAATGTCTTTC	GCAAGGGACGCTCGTTACGG	GCAAGGGACGCTCGTTACGGGGAAGTGAGTAGCAGCCTTGGAATGTCTTTC
mChil3	GCCAGTCCAGGTTGAGGCCATCAAAGTT	GCAAGGGACGCTCGTTACGG	GCAAGGGACGCTCGTTACGGGCCAGTCCAGGTTGAGGCCATCAAAGTT
mChil3	TATCTGACGGTTCTGAGGAGTAGAGACCATG	GCAAGGGACGCTCGTTACGG	GCAAGGGACGCTCGTTACGGTATCTGACGGTTCTGAGGAGTAGAGACCATG
mChil3	CTCCAATGGCCAGGAGAGTTTTTAGCTCAG	GCAAGGGACGCTCGTTACGG	GCAAGGGACGCTCGTTACGGCTCCAATGGCCAGGAGAGTTTTTAGCTCAG
mChil3	CACGCAAGTCTTGCTCATGTGTGTAAGTGAT	GCAAGGGACGCTCGTTACGG	GCAAGGGACGCTCGTTACGGCACGCAAGTCTTGCTCATGTGTGTAAGTGAT
mChil3	GCTGACAGATGAAGAGCATTTTTTGTTTCTTC	GCAAGGGACGCTCGTTACGG	GCAAGGGACGCTCGTTACGGGCTGACAGATGAAGAGCATTTTTTGTTTCTTC
mChil3	GTCATCCATGTCCAGGGGCCAGACC	GCAAGGGACGCTCGTTACGG	GCAAGGGACGCTCGTTACGGGTCATCCATGTCCAGGGGCCAGACC
mChil3	TAGGCATAGGGTACTTCCTGGGGGGC	GCAAGGGACGCTCGTTACGG	GCAAGGGACGCTCGTTACGGTAGGCATAGGGTACTTCCTGGGGGGC
mChil3	CCCAGACCTCAGTGGCTCCTTCATT	GCAAGGGACGCTCGTTACGG	GCAAGGGACGCTCGTTACGGCCCAGACCTCAGTGGCTCCTTCATT
mChil3	TGATTCATCTGTGTACTTTCCTGGTGGGC	GCAAGGGACGCTCGTTACGG	GCAAGGGACGCTCGTTACGGTGATTCATCTGTGTACTTTCCTGGTGGGC
mChil3	AAGCTGCTCCATGGTCCTTCCAGTAG	GCAAGGGACGCTCGTTACGG	GCAAGGGACGCTCGTTACGGAAGCTGCTCCATGGTCCTTCCAGTAG
mChil3	TTTTCTCCAGTGTAGCCATCCTTAGGATC	GCAAGGGACGCTCGTTACGG	GCAAGGGACGCTCGTTACGGTTTTCTCCAGTGTAGCCATCCTTAGGATC
mChil3	ACTTGATTACGTCAATGATTCCTGCTCCT	GCAAGGGACGCTCGTTACGG	GCAAGGGACGCTCGTTACGGACTTGATTACGTCAATGATTCCTGCTCCT
mChil3	GAGGGCTTCCTCGAGACCCAGGGTA	GCAAGGGACGCTCGTTACGG	GCAAGGGACGCTCGTTACGGGAGGGCTTCCTCGAGACCCAGGGTA
mChil3	TTCTTGTCTTTCAGACCATTCAATGCTTCATA	GCAAGGGACGCTCGTTACGG	GCAAGGGACGCTCGTTACGGTTCTTGTCTTTCAGACCATTCAATGCTTCATA
mChil3	GGTTTGAAACTCCCTTCTATTGGCCTGTC	GCAAGGGACGCTCGTTACGG	GCAAGGGACGCTCGTTACGGGGTTTGAAACTCCCTTCTATTGGCCTGTC
mChil3	ATGGTGTCTTCAGGATTGCTTCTGGAGAGC	GCAAGGGACGCTCGTTACGG	GCAAGGGACGCTCGTTACGGATGGTGTCTTCAGGATTGCTTCTGGAGAGC
mChil3	TTATTGTGAGAGCAAGAAACAAGCATGGTGGT	GCAAGGGACGCTCGTTACGG	GCAAGGGACGCTCGTTACGGTTATTGTGAGAGCAAGAAACAAGCATGGTGGT
mChil3	AGCTGGTACAGCAGACAAGACATCCATC	GCAAGGGACGCTCGTTACGG	GCAAGGGACGCTCGTTACGGAGCTGGTACAGCAGACAAGACATCCATC
mChil3	ACTACTCTGGGATTCAATTTAGGAAAGTTCAT	GCAAGGGACGCTCGTTACGG	GCAAGGGACGCTCGTTACGGACTACTCTGGGATTCAATTTAGGAAAGTTCAT
mChil3	AGTTTCAAGGACAAATCATTGTGTAAAGCTCC	GCAAGGGACGCTCGTTACGG	GCAAGGGACGCTCGTTACGGAGTTTCAAGGACAAATCATTGTGTAAAGCTCC
mChil3	ATATTGAGATCTCCCTTTAAAGTAGATGTCAG	GCAAGGGACGCTCGTTACGG	GCAAGGGACGCTCGTTACGGATATTGAGATCTCCCTTTAAAGTAGATGTCAG
mChil3	GGAAATGTCTCTGGTGACAGAAAGAACCACTG	GCAAGGGACGCTCGTTACGG	GCAAGGGACGCTCGTTACGGGGAAATGTCTCTGGTGACAGAAAGAACCACTG
mChil3	GGCACCTCCTAAATTGTTGTCCTTGAGC	GCAAGGGACGCTCGTTACGG	GCAAGGGACGCTCGTTACGGGGCACCTCCTAAATTGTTGTCCTTGAGC
mChil3	TGTCATAACCAACCCACTCATTACCCT	GCAAGGGACGCTCGTTACGG	GCAAGGGACGCTCGTTACGGTGTCATAACCAACCCACTCATTACCCT
mChil3	GAAATGTACAAACCTCATAGTAAGCCAGGAGT	GCAAGGGACGCTCGTTACGG	GCAAGGGACGCTCGTTACGGGAAATGTACAAACCTCATAGTAAGCCAGGAGT
mChil3	AGAAGGGTCACTCAGGATAAAGGTATGCCC	GCAAGGGACGCTCGTTACGG	GCAAGGGACGCTCGTTACGGAGAAGGGTCACTCAGGATAAAGGTATGCCC
mChil3	ATGCTGGAAATCCCACAATGAGCTTCTC	GCAAGGGACGCTCGTTACGG	GCAAGGGACGCTCGTTACGGATGCTGGAAATCCCACAATGAGCTTCTC
mChil3	AATGATTGAATCCACATTGAGATCAGCACTC	GCAAGGGACGCTCGTTACGG	GCAAGGGACGCTCGTTACGGAATGATTGAATCCACATTGAGATCAGCACTC
mChil3	TCCAATGTCATATGGAGATTTATAGAGGGGAC	GCAAGGGACGCTCGTTACGG	GCAAGGGACGCTCGTTACGGTCCAATGTCATATGGAGATTTATAGAGGGGAC
mChil3	GGAGATCATATGTCATGACCTGAATATAGTCA	GCAAGGGACGCTCGTTACGG	GCAAGGGACGCTCGTTACGGGGAGATCATATGTCATGACCTGAATATAGTCA
mChil3	TTCACCAGAACACTGAAGAGATGTTTGTCCTT	GCAAGGGACGCTCGTTACGG	GCAAGGGACGCTCGTTACGGTTCACCAGAACACTGAAGAGATGTTTGTCCTT
mChil3	ATTGACGAAGGAATCTGATAACTGACTGAATG	GCAAGGGACGCTCGTTACGG	GCAAGGGACGCTCGTTACGGATTGACGAAGGAATCTGATAACTGACTGAATG
mChil3	ACTGAACGGGGCAGGTCCAAACTTCCA	GCAAGGGACGCTCGTTACGG	GCAAGGGACGCTCGTTACGGACTGAACGGGGCAGGTCCAAACTTCCA
mChil3	CATTATTCTGCATTCCAGCAAAGGCATAGAT	GCAAGGGACGCTCGTTACGG	GCAAGGGACGCTCGTTACGGCATTATTCTGCATTCCAGCAAAGGCATAGAT
mChil3	GGTGAGTACACAGGCAGGGGTCAATATTAC	GCAAGGGACGCTCGTTACGG	GCAAGGGACGCTCGTTACGGGGTGAGTACACAGGCAGGGGTCAATATTAC
mChil3	GTAGGAAGATCCCAGCTGTACGTTCAGAAGAA	GCAAGGGACGCTCGTTACGG	GCAAGGGACGCTCGTTACGGGTAGGAAGATCCCAGCTGTACGTTCAGAAGAA
mChil3	GCCAGACCTGTGACAAGAATGAGCTTGG	GCAAGGGACGCTCGTTACGG	GCAAGGGACGCTCGTTACGGGCCAGACCTGTGACAAGAATGAGCTTGG
mChil3	TACAGGAAGCAAAAGATGTTCAGAGCTTAGCC	GCAAGGGACGCTCGTTACGG	GCAAGGGACGCTCGTTACGGTACAGGAAGCAAAAGATGTTCAGAGCTTAGCC
mChil3	AGAATGCACTGTGGAAAAACCGTTGAACTTGA	GCAAGGGACGCTCGTTACGG	GCAAGGGACGCTCGTTACGGAGAATGCACTGTGGAAAAACCGTTGAACTTGA
mChil3	CACAGATTCTTCCTCAAAAGCTTTACGCATTT	GCAAGGGACGCTCGTTACGG	GCAAGGGACGCTCGTTACGGCACAGATTCTTCCTCAAAAGCTTTACGCATTT
mChil3	TAGCCCAACTGGTATAGTAGCACATCAGC	GCAAGGGACGCTCGTTACGG	GCAAGGGACGCTCGTTACGGTAGCCCAACTGGTATAGTAGCACATCAGC
